# Supplementary material for: (1S,2E,6R,7aR)-1,6-Dihy­droxy-2-(4-nitro­benzyl­idene)-2,3,5,6,7,7a-hexa­hydro-1H-pyrrolizin-3-one
Source: Acta Crystallogr Sect E Struct Rep Online. 2012 Apr 28;68(Pt 5):o1570–1. doi: 10.1107/S1600536812018235 (PMC3344666; doi:10.1107/S1600536812018235)
Supplement: Supplementary file 1 [file e-68-o1570-sup1.cif]

##############################################################################
#                                                                            #
# This CIF contains the data in a paper accepted for publication in          #
# Acta Crystallographica Section E. It conforms to the requirements of       #
# Notes for Authors for Acta Crystallographica Section E, and has been       #
# peer reviewed under the auspices of the IUCr Commission on Journals.       #
#                                                                            #
# Full details of the Crystallographic Information File format               #
# are given in the paper "The Crystallographic Information File (CIF):       #
# a New Standard Archive File for Crystallography" by S. R. Hall, F. H.      #
# Allen and I. D. Brown [Acta Cryst. (1991), A47, 655-685].                  #
#                                                                            #
# The current version of the core CIF dictionary is obtainable from          #
# ftp://ftp.iucr.org/pub/cif_core.dic.                                       #
#                                                                            #
# Software is freely available for graphical display of the structure(s)     #
# in this CIF. For information consult the CIF software page                 #
# http://www.iucr.org/resources/cif/software.                                #
#                                                                            #
# This file may be used for bona fide research purposes within the           #
# scientific community so long as proper attribution is given to the journal # 
# article from which it was obtained.                                        #
#                                                                            #
##############################################################################
data_I
_audit_creation_method     SHELXL-97
_chemical_name_systematic
;
(1<i>S</i>,2<i>E</i>,6<i>R</i>,7a<i>R</i>)-1,6-Dihydroxy-2-
(4-nitrobenzylidene)-2,3,5,6,7,7a-hexahydro-1<i>H</i>-pyrrolizin-3-one
;
_chemical_name_common     ?
_chemical_formula_moiety     'C14 H14 N2 O5'
_chemical_formula_sum     'C14 H14 N2 O5'
_chemical_formula_iupac     'C14 H14 N2 O5'
_chemical_formula_weight     290.27
_chemical_melting_point     ?
_space_group_crystal_system     monoclinic
_space_group_name_H-M_alt     'P 21'
_space_group_name_Hall     'P 2yb'
loop_
    _symmetry_equiv_pos_as_xyz
    'x, y, z'
    '-x, y+1/2, -z'
_cell_length_a     6.8289(6)
_cell_length_b     7.0433(6)
_cell_length_c     26.618(3)
_cell_angle_alpha     90.00
_cell_angle_beta     92.335(4)
_cell_angle_gamma     90.00
_cell_volume     1279.2(2)
_cell_formula_units_Z     4
_cell_measurement_reflns_used     4038
_cell_measurement_theta_min     1.66
_cell_measurement_theta_max     67.75
_cell_measurement_temperature     100(2)
_exptl_crystal_description     plate
_exptl_crystal_colour     orange
_exptl_crystal_size_max     0.39
_exptl_crystal_size_mid     0.23
_exptl_crystal_size_min     0.06
_exptl_crystal_density_diffrn     1.507
_exptl_crystal_density_meas     ?
_exptl_crystal_density_method     'not measured'
_exptl_crystal_F_000     608
_exptl_absorpt_coefficient_mu     0.980
_exptl_absorpt_correction_type     numerical
_exptl_absorpt_process_details     '(SADABS; Bruker, 2010)'
_exptl_absorpt_correction_T_min     0.8441
_exptl_absorpt_correction_T_max     1.0000
_exptl_special_details
;
[\a]D^20^ + 28\% (c 2, MeOH); IR (Film, \n~max~): 3308, 2974, 2924, 2864, 1699,
1671, 1644, 1596, 1523, 1513, 1435, 1381, 1346, 1314, 1264, 1244, 1220, 1202,
1133, 1104, 1075, 1055 cm^-1^; ^1^H NMR (400 MHz, CD~3~OD) \d 1.49 (ddd,
<i>J</i> = 13.2, 8.3, 5.1 Hz, 1H, H-7 A); 2.49 (ddd, <i>J</i> = 13.3, 7.4, 6.2
Hz, 1H, H-7B); 3.38 (dd, <i>J</i> = 12.4, 5.8 Hz, 1H, H-5 A); 3.68 (dd,
<i>J</i> = 12.4, 3.0 Hz, 1H, H-5B); 3.80 (td, <i>J</i> = 8.1, 2.4 Hz, 1H, H-7
C); 4.56 (qd, <i>J</i> = 5.8, 3.3 Hz 1H, H-6); 5.01 (t, <i>J</i> = 2.4 Hz, 1H,
H-1); 7.45 (d, <i>J</i> = 2.3 Hz, 1H, H-4); 8.01 (d, <i>J</i> = 8.8 Hz, 2H,
Ar); 8.26 (d, <i>J</i> = 8.9 Hz, 2H, Ar); ^13^C NMR (62.5 MHz, CD~3~CN) 39.2;
53.3; 68.4; 71.5; 72.5; 124.3; 132.4; 133.2; 140.5; 141.8; 148.6; 170.9; HRMS
(ESI-TOF) <i>m/z</i> Calc. for C~14~H~15~N~2~O~5~ [<i>M</i> + H]^+^: 291.0981.
Found 291.0989.
;
_diffrn_ambient_temperature     100(2)
_diffrn_radiation_type     CuK\a
_diffrn_radiation_wavelength     1.54178
_diffrn_radiation_source     'fine-focus sealed tube'
_diffrn_radiation_monochromator     graphite
_diffrn_measurement_device_type     'Bruker Kappa APEXII DUO'
_diffrn_measurement_method     'Bruker APEX CCD area-detector'
_diffrn_detector_area_resol_mean     ?
_diffrn_reflns_number     41060
_diffrn_reflns_av_R_equivalents     0.0373
_diffrn_reflns_av_sigmaI/netI     0.0215
_diffrn_reflns_theta_min     1.66
_diffrn_reflns_theta_max     67.75
_diffrn_reflns_theta_full     67.75
_diffrn_measured_fraction_theta_max     0.988
_diffrn_measured_fraction_theta_full     0.988
_diffrn_reflns_limit_h_min     -8
_diffrn_reflns_limit_h_max     8
_diffrn_reflns_limit_k_min     -8
_diffrn_reflns_limit_k_max     6
_diffrn_reflns_limit_l_min     -31
_diffrn_reflns_limit_l_max     31
_refine_special_details
;
Refinement of <i>F</i>^2^ against ALL reflections. The weighted <i>R</i>-factor
<i>wR</i> and goodness of fit <i>S</i> are based on <i>F</i>^2^, conventional
<i>R</i>-factors <i>R</i> are based on <i>F</i>, with <i>F</i> set to zero for
negative <i>F</i>^2^. The threshold expression of <i>F</i>^2^ >
\s(<i>F</i>^2^) is used only for calculating <i>R</i>-factors(gt) <i>etc</i>.
and is not relevant to the choice of reflections for refinement.
<i>R</i>-factors based on <i>F</i>^2^ are statistically about twice as large
as those based on <i>F</i>, and <i>R</i>- factors based on ALL data will be
even larger.
;
_reflns_number_total     4038
_reflns_number_gt     3986
_reflns_threshold_expression     I>2sigma(I)
_refine_ls_structure_factor_coef     Fsqd
_refine_ls_matrix_type     full
_refine_ls_R_factor_all     0.0255
_refine_ls_R_factor_gt     0.0250
_refine_ls_wR_factor_gt     0.0664
_refine_ls_wR_factor_ref     0.0673
_refine_ls_goodness_of_fit_ref     1.013
_refine_ls_restrained_S_all     1.013
_refine_ls_number_reflns     4038
_refine_ls_number_parameters     383
_refine_ls_number_restraints     1
_refine_ls_hydrogen_treatment     constr
_refine_ls_weighting_scheme     calc
_refine_ls_weighting_details
         'calc w=1/[\s^2^(Fo^2^)+(0.0419P)^2^+0.3034P] where P=(Fo^2^+2Fc^2^)/3'
_atom_sites_solution_hydrogens     geom
_atom_sites_solution_primary     direct
_atom_sites_solution_secondary     difmap
_refine_ls_shift/su_max     0.001
_refine_ls_shift/su_mean     0.000
_refine_diff_density_max     0.152
_refine_diff_density_min     -0.157
_refine_ls_extinction_method     none
_refine_ls_extinction_coef     ?
_refine_ls_abs_structure_details
;
Flack (1983) and Hooft <i>et al.</i> (2008);
Hooft parameter = 0.04(4), 1539 Bijvoet pairs
;
_refine_ls_abs_structure_Flack     0.03(11)
loop_
    _atom_type_symbol
    _atom_type_description
    _atom_type_scat_dispersion_real
    _atom_type_scat_dispersion_imag
    _atom_type_scat_source
    'C' 'C' 0.0181 0.0091
                         'International Tables Vol C Tables 4.2.6.8 and 6.1.1.4'
    'H' 'H' 0.0000 0.0000
                         'International Tables Vol C Tables 4.2.6.8 and 6.1.1.4'
    'N' 'N' 0.0311 0.0180
                         'International Tables Vol C Tables 4.2.6.8 and 6.1.1.4'
    'O' 'O' 0.0492 0.0322
                         'International Tables Vol C Tables 4.2.6.8 and 6.1.1.4'
_computing_data_collection     '<i>APEX2</i> (Bruker, 2010)'
_computing_cell_refinement     '<i>SAINT</i> (Bruker, 2010)'
_computing_data_reduction     '<i>SAINT</i> (Bruker, 2010)'
_computing_structure_solution     'SHELXS97 (Sheldrick, 2008)'
_computing_structure_refinement     'SHELXL97 (Sheldrick, 2008)'
_computing_molecular_graphics     '<i>PLATON</i> (Spek, 2009)'
_computing_publication_material     'publCIF (Westrip, 2010)'
loop_
    _atom_site_type_symbol
    _atom_site_label
    _atom_site_fract_x
    _atom_site_fract_y
    _atom_site_fract_z
    _atom_site_U_iso_or_equiv
    _atom_site_adp_type
    _atom_site_calc_flag
    _atom_site_refinement_flags
    _atom_site_occupancy
    _atom_site_symmetry_multiplicity
    _atom_site_disorder_assembly
    _atom_site_disorder_group
    O O4 0.39324(16) 0.4194(2) 1.13861(4) 0.0321(3) Uani d . 1 1 . .
    O O3 1.01737(15) 0.58119(18) 0.71964(4) 0.0225(2) Uani d . 1 1 . .
    H H3 1.1038 0.5564 0.7002 0.034 Uiso calc R 1 1 . .
    O O5 0.64579(19) 0.4992(2) 1.18584(4) 0.0403(3) Uani d . 1 1 . .
    O O2 1.35576(15) 0.51910(18) 0.90371(4) 0.0242(3) Uani d . 1 1 . .
    O O1 0.69151(14) 0.31660(18) 0.90951(4) 0.0229(2) Uani d . 1 1 . .
    H H1A 0.5821 0.3645 0.9071 0.034 Uiso calc R 1 1 . .
    O O4' -0.02923(16) 0.27989(18) 0.37824(4) 0.0276(3) Uani d . 1 1 . .
    O O3' 0.64995(14) -0.31144(17) 0.68320(4) 0.0213(2) Uani d . 1 1 . .
    H H3' 0.7590 -0.3523 0.6914 0.032 Uiso calc R 1 1 . .
    O O5' -0.20844(14) 0.44237(19) 0.42810(4) 0.0253(2) Uani d . 1 1 . .
    O O2' 0.89538(14) 0.19376(18) 0.63315(4) 0.0246(2) Uani d . 1 1 . .
    O O1' 0.32974(14) 0.45702(17) 0.66785(4) 0.0208(2) Uani d . 1 1 . .
    H H1A' 0.4302 0.5197 0.6722 0.031 Uiso calc R 1 1 . .
    N N1 1.11842(16) 0.4299(2) 0.84513(4) 0.0190(3) Uani d . 1 1 . .
    N N2' -0.05497(17) 0.3612(2) 0.41818(5) 0.0200(3) Uani d . 1 1 . .
    C C8' 0.3952(2) 0.3245(2) 0.53145(5) 0.0186(3) Uani d . 1 1 . .
    N N1' 0.67054(17) 0.15506(19) 0.69496(5) 0.0182(3) Uani d . 1 1 . .
    N N2 0.5662(2) 0.4640(2) 1.14448(5) 0.0268(3) Uani d . 1 1 . .
    C C11 0.6877(2) 0.4734(2) 1.10041(6) 0.0230(3) Uani d . 1 1 . .
    C C10 0.6000(2) 0.5089(3) 1.05377(6) 0.0243(3) Uani d . 1 1 . .
    H H10 0.4657 0.5303 1.0504 0.029 Uiso calc R 1 1 . .
    C C9 0.7149(2) 0.5122(3) 1.01205(6) 0.0231(3) Uani d . 1 1 . .
    H H9 0.6577 0.5391 0.9805 0.028 Uiso calc R 1 1 . .
    C C8 0.9165(2) 0.4754(2) 1.01693(5) 0.0204(3) Uani d . 1 1 . .
    C C4 1.0493(2) 0.4734(2) 0.97498(5) 0.0203(3) Uani d . 1 1 . .
    H H4 1.1813 0.4820 0.9848 0.024 Uiso calc R 1 1 . .
    C C2 1.0161(2) 0.4615(2) 0.92537(5) 0.0182(3) Uani d . 1 1 . .
    C C1 0.83077(19) 0.4455(2) 0.89178(5) 0.0181(3) Uani d . 1 1 . .
    H H1 0.7706 0.5712 0.8877 0.022 Uiso calc R 1 1 . .
    C C7A 0.9103(2) 0.3801(2) 0.84114(5) 0.0184(3) Uani d . 1 1 . .
    H H7C 0.8963 0.2421 0.8379 0.022 Uiso calc R 1 1 . .
    C C7 0.84455(19) 0.4745(3) 0.79203(5) 0.0200(3) Uani d . 1 1 . .
    H H7A 0.8157 0.6079 0.7970 0.024 Uiso calc R 1 1 . .
    H H7B 0.7298 0.4122 0.7770 0.024 Uiso calc R 1 1 . .
    C C6 1.0236(2) 0.4485(3) 0.75953(5) 0.0197(3) Uani d . 1 1 . .
    H H6 1.0251 0.3191 0.7460 0.024 Uiso calc R 1 1 . .
    C C12 0.8871(2) 0.4445(3) 1.10728(6) 0.0242(3) Uani d . 1 1 . .
    H H12 0.9440 0.4252 1.1392 0.029 Uiso calc R 1 1 . .
    C C13 0.9999(2) 0.4452(3) 1.06502(6) 0.0224(3) Uani d . 1 1 . .
    H H13 1.1343 0.4251 1.0689 0.027 Uiso calc R 1 1 . .
    C C5 1.2005(2) 0.4771(3) 0.79686(5) 0.0219(3) Uani d . 1 1 . .
    H H5A 1.3075 0.3927 0.7893 0.026 Uiso calc R 1 1 . .
    H H5B 1.2468 0.6073 0.7964 0.026 Uiso calc R 1 1 . .
    C C3 1.1863(2) 0.4727(2) 0.89175(5) 0.0187(3) Uani d . 1 1 . .
    C C11' 0.1040(2) 0.3571(2) 0.45687(6) 0.0184(3) Uani d . 1 1 . .
    C C10' 0.0645(2) 0.4121(2) 0.50562(5) 0.0185(3) Uani d . 1 1 . .
    H H10' -0.0580 0.4598 0.5130 0.022 Uiso calc R 1 1 . .
    C C9' 0.2104(2) 0.3945(2) 0.54290(6) 0.0193(3) Uani d . 1 1 . .
    H H9' 0.1857 0.4294 0.5757 0.023 Uiso calc R 1 1 . .
    C C4' 0.5558(2) 0.2916(2) 0.56866(5) 0.0193(3) Uani d . 1 1 . .
    H H4' 0.6804 0.2868 0.5558 0.023 Uiso calc R 1 1 . .
    C C2' 0.5490(2) 0.2677(2) 0.61826(5) 0.0179(3) Uani d . 1 1 . .
    C C3' 0.7287(2) 0.2047(2) 0.64785(5) 0.0186(3) Uani d . 1 1 . .
    C C5' 0.7559(2) -0.0070(2) 0.72222(6) 0.0220(3) Uani d . 1 1 . .
    H H5A' 0.7835 0.0247 0.7573 0.026 Uiso calc R 1 1 . .
    H H5B' 0.8765 -0.0475 0.7074 0.026 Uiso calc R 1 1 . .
    C C6' 0.5976(2) -0.1640(2) 0.71715(5) 0.0190(3) Uani d . 1 1 . .
    H H6' 0.5717 -0.2175 0.7502 0.023 Uiso calc R 1 1 . .
    C C7' 0.4137(2) -0.0660(3) 0.69485(5) 0.0200(3) Uani d . 1 1 . .
    H H7A' 0.3879 -0.1059 0.6603 0.024 Uiso calc R 1 1 . .
    H H7B' 0.3006 -0.0968 0.7142 0.024 Uiso calc R 1 1 . .
    C C7A' 0.4561(2) 0.1466(2) 0.69725(5) 0.0176(3) Uani d . 1 1 . .
    H H7C' 0.4138 0.1998 0.7291 0.021 Uiso calc R 1 1 . .
    C C1' 0.3793(2) 0.2681(2) 0.65274(5) 0.0169(3) Uani d . 1 1 . .
    H H1' 0.2651 0.2069 0.6362 0.020 Uiso calc R 1 1 . .
    C C13' 0.4305(2) 0.2780(2) 0.48130(6) 0.0199(3) Uani d . 1 1 . .
    H H13' 0.5548 0.2371 0.4732 0.024 Uiso calc R 1 1 . .
    C C12' 0.2860(2) 0.2915(2) 0.44377(5) 0.0198(3) Uani d . 1 1 . .
    H H12' 0.3100 0.2577 0.4108 0.024 Uiso calc R 1 1 . .
loop_
    _atom_site_aniso_label
    _atom_site_aniso_U_11
    _atom_site_aniso_U_22
    _atom_site_aniso_U_33
    _atom_site_aniso_U_12
    _atom_site_aniso_U_13
    _atom_site_aniso_U_23
    O4 0.0276(6) 0.0393(8) 0.0296(6) 0.0024(6) 0.0041(4) 0.0055(6)
    O3 0.0216(5) 0.0263(6) 0.0200(5) 0.0046(5) 0.0061(4) 0.0038(5)
    O5 0.0488(7) 0.0514(9) 0.0208(6) -0.0125(7) 0.0030(5) -0.0045(6)
    O2 0.0145(5) 0.0288(7) 0.0290(6) 0.0000(5) -0.0015(4) -0.0011(5)
    O1 0.0162(5) 0.0249(6) 0.0280(5) -0.0014(5) 0.0051(4) 0.0020(5)
    O4' 0.0290(6) 0.0305(7) 0.0233(5) -0.0010(5) 0.0004(4) -0.0059(5)
    O3' 0.0184(5) 0.0207(6) 0.0247(5) 0.0009(5) -0.0004(4) -0.0056(5)
    O5' 0.0194(5) 0.0293(7) 0.0272(5) 0.0044(5) 0.0025(4) 0.0036(5)
    O2' 0.0146(5) 0.0271(6) 0.0322(5) 0.0012(5) 0.0031(4) 0.0004(5)
    O1' 0.0176(5) 0.0155(6) 0.0296(5) 0.0005(4) 0.0043(4) -0.0030(5)
    N1 0.0135(5) 0.0232(7) 0.0204(6) 0.0020(6) 0.0018(4) -0.0001(6)
    N2' 0.0218(6) 0.0180(7) 0.0205(6) -0.0023(6) 0.0027(5) 0.0034(5)
    C8' 0.0214(7) 0.0141(8) 0.0205(7) -0.0017(6) 0.0036(6) 0.0026(6)
    N1' 0.0153(6) 0.0176(7) 0.0215(6) 0.0003(5) -0.0026(5) -0.0014(5)
    N2 0.0366(7) 0.0233(8) 0.0206(6) 0.0000(7) 0.0035(5) 0.0014(6)
    C11 0.0309(8) 0.0168(9) 0.0216(7) -0.0010(7) 0.0046(6) -0.0016(7)
    C10 0.0246(7) 0.0254(9) 0.0229(7) 0.0033(7) 0.0010(6) -0.0015(7)
    C9 0.0272(8) 0.0226(9) 0.0192(7) 0.0040(7) -0.0011(6) -0.0010(7)
    C8 0.0243(7) 0.0162(8) 0.0206(7) -0.0016(7) 0.0000(5) -0.0024(6)
    C4 0.0184(7) 0.0185(9) 0.0238(7) 0.0003(6) -0.0015(5) 0.0004(7)
    C2 0.0170(7) 0.0159(8) 0.0217(7) 0.0015(6) 0.0007(5) 0.0016(6)
    C1 0.0160(6) 0.0182(8) 0.0201(7) 0.0005(6) 0.0013(5) 0.0007(7)
    C7A 0.0146(6) 0.0179(8) 0.0228(7) -0.0010(6) 0.0003(5) 0.0001(6)
    C7 0.0146(6) 0.0249(9) 0.0204(7) 0.0008(6) 0.0005(5) 0.0005(7)
    C6 0.0190(7) 0.0207(8) 0.0194(7) 0.0010(7) 0.0018(5) -0.0003(7)
    C12 0.0326(8) 0.0200(9) 0.0195(7) -0.0045(7) -0.0043(6) 0.0007(7)
    C13 0.0231(7) 0.0187(8) 0.0251(7) -0.0019(7) -0.0023(6) -0.0003(7)
    C5 0.0169(7) 0.0283(9) 0.0210(7) 0.0003(7) 0.0047(5) -0.0013(7)
    C3 0.0187(7) 0.0145(8) 0.0228(7) 0.0034(6) -0.0004(5) 0.0008(6)
    C11' 0.0200(7) 0.0140(8) 0.0214(7) -0.0016(6) 0.0014(5) 0.0032(6)
    C10' 0.0181(6) 0.0151(8) 0.0226(7) 0.0013(6) 0.0057(5) 0.0012(6)
    C9' 0.0226(7) 0.0166(8) 0.0192(7) -0.0001(6) 0.0048(6) 0.0009(6)
    C4' 0.0176(6) 0.0158(8) 0.0248(7) -0.0009(6) 0.0056(6) -0.0001(6)
    C2' 0.0164(7) 0.0134(8) 0.0239(7) 0.0001(6) 0.0012(5) -0.0005(6)
    C3' 0.0173(7) 0.0147(8) 0.0238(7) -0.0008(6) 0.0002(5) -0.0035(7)
    C5' 0.0217(7) 0.0198(9) 0.0240(7) 0.0001(7) -0.0054(5) -0.0009(7)
    C6' 0.0202(7) 0.0197(9) 0.0172(6) 0.0013(7) 0.0014(5) 0.0003(6)
    C7' 0.0181(6) 0.0197(8) 0.0222(7) -0.0012(7) -0.0014(5) 0.0009(7)
    C7A' 0.0150(6) 0.0200(9) 0.0179(7) 0.0002(6) 0.0008(5) -0.0025(6)
    C1' 0.0169(7) 0.0149(8) 0.0190(6) 0.0007(6) 0.0006(5) -0.0032(6)
    C13' 0.0191(7) 0.0171(8) 0.0240(7) 0.0018(6) 0.0080(6) 0.0031(7)
    C12' 0.0233(7) 0.0181(8) 0.0182(6) -0.0003(7) 0.0052(6) 0.0004(6)
_geom_special_details
;
All e.s.d.'s (except the e.s.d. in the dihedral angle between two l.s. planes)
are estimated using the full covariance matrix. The cell e.s.d.'s are taken
into account individually in the estimation of e.s.d.'s in distances, angles
and torsion angles; correlations between e.s.d.'s in cell parameters are only
used when they are defined by crystal symmetry. An approximate (isotropic)
treatment of cell e.s.d.'s is used for estimating e.s.d.'s involving l.s.
planes.
;
loop_
    _geom_bond_atom_site_label_1
    _geom_bond_atom_site_label_2
    _geom_bond_site_symmetry_2
    _geom_bond_distance
    _geom_bond_publ_flag
    O4 N2 . 1.2262(18) ?
    O3 C6 . 1.414(2) ?
    O3 H3 . 0.8200 ?
    O5 N2 . 1.2328(18) ?
    O2 C3 . 1.2321(19) ?
    O1 C1 . 1.4100(19) ?
    O1 H1A . 0.8200 ?
    O4' N2' . 1.2266(18) ?
    O3' C6' . 1.4316(19) ?
    O3' H3' . 0.8200 ?
    O5' N2' . 1.2319(17) ?
    O2' C3' . 1.2209(18) ?
    O1' C1' . 1.434(2) ?
    O1' H1A' . 0.8200 ?
    N1 C3 . 1.3409(19) ?
    N1 C5 . 1.4608(18) ?
    N1 C7A . 1.4637(17) ?
    N2' C11' . 1.4657(19) ?
    C8' C9' . 1.400(2) ?
    C8' C13' . 1.405(2) ?
    C8' C4' . 1.466(2) ?
    N1' C3' . 1.3760(19) ?
    N1' C5' . 1.461(2) ?
    N1' C7A' . 1.4696(17) ?
    N2 C11 . 1.4655(19) ?
    C11 C10 . 1.379(2) ?
    C11 C12 . 1.381(2) ?
    C10 C9 . 1.386(2) ?
    C10 H10 . 0.9300 ?
    C9 C8 . 1.402(2) ?
    C9 H9 . 0.9300 ?
    C8 C13 . 1.396(2) ?
    C8 C4 . 1.467(2) ?
    C4 C2 . 1.333(2) ?
    C4 H4 . 0.9300 ?
    C2 C3 . 1.497(2) ?
    C2 C1 . 1.5236(19) ?
    C1 C7A . 1.5439(19) ?
    C1 H1 . 0.9800 ?
    C7A C7 . 1.518(2) ?
    C7A H7C . 0.9800 ?
    C7 C6 . 1.5374(18) ?
    C7 H7A . 0.9700 ?
    C7 H7B . 0.9700 ?
    C6 C5 . 1.5455(19) ?
    C6 H6 . 0.9800 ?
    C12 C13 . 1.389(2) ?
    C12 H12 . 0.9300 ?
    C13 H13 . 0.9300 ?
    C5 H5A . 0.9700 ?
    C5 H5B . 0.9700 ?
    C11' C12' . 1.384(2) ?
    C11' C10' . 1.391(2) ?
    C10' C9' . 1.383(2) ?
    C10' H10' . 0.9300 ?
    C9' H9' . 0.9300 ?
    C4' C2' . 1.334(2) ?
    C4' H4' . 0.9300 ?
    C2' C3' . 1.498(2) ?
    C2' C1' . 1.5073(19) ?
    C5' C6' . 1.549(2) ?
    C5' H5A' . 0.9700 ?
    C5' H5B' . 0.9700 ?
    C6' C7' . 1.531(2) ?
    C6' H6' . 0.9800 ?
    C7' C7A' . 1.526(2) ?
    C7' H7A' . 0.9700 ?
    C7' H7B' . 0.9700 ?
    C7A' C1' . 1.537(2) ?
    C7A' H7C' . 0.9800 ?
    C1' H1' . 0.9800 ?
    C13' C12' . 1.379(2) ?
    C13' H13' . 0.9300 ?
    C12' H12' . 0.9300 ?
loop_
    _geom_angle_atom_site_label_1
    _geom_angle_atom_site_label_2
    _geom_angle_atom_site_label_3
    _geom_angle_site_symmetry_1
    _geom_angle_site_symmetry_3
    _geom_angle
    _geom_angle_publ_flag
    C6 O3 H3 . . 109.5 ?
    C1 O1 H1A . . 109.5 ?
    C6' O3' H3' . . 109.5 ?
    C1' O1' H1A' . . 109.5 ?
    C3 N1 C5 . . 129.22(13) ?
    C3 N1 C7A . . 114.76(11) ?
    C5 N1 C7A . . 113.38(11) ?
    O4' N2' O5' . . 123.76(13) ?
    O4' N2' C11' . . 118.14(12) ?
    O5' N2' C11' . . 118.08(12) ?
    C9' C8' C13' . . 118.70(13) ?
    C9' C8' C4' . . 124.39(13) ?
    C13' C8' C4' . . 116.89(13) ?
    C3' N1' C5' . . 121.79(13) ?
    C3' N1' C7A' . . 111.93(11) ?
    C5' N1' C7A' . . 109.02(12) ?
    O4 N2 O5 . . 123.54(13) ?
    O4 N2 C11 . . 118.90(12) ?
    O5 N2 C11 . . 117.55(13) ?
    C10 C11 C12 . . 122.37(14) ?
    C10 C11 N2 . . 119.32(14) ?
    C12 C11 N2 . . 118.31(13) ?
    C11 C10 C9 . . 119.04(15) ?
    C11 C10 H10 . . 120.5 ?
    C9 C10 H10 . . 120.5 ?
    C10 C9 C8 . . 120.56(14) ?
    C10 C9 H9 . . 119.7 ?
    C8 C9 H9 . . 119.7 ?
    C13 C8 C9 . . 118.40(14) ?
    C13 C8 C4 . . 117.06(13) ?
    C9 C8 C4 . . 124.50(13) ?
    C2 C4 C8 . . 131.99(14) ?
    C2 C4 H4 . . 114.0 ?
    C8 C4 H4 . . 114.0 ?
    C4 C2 C3 . . 118.93(13) ?
    C4 C2 C1 . . 133.59(13) ?
    C3 C2 C1 . . 107.43(11) ?
    O1 C1 C2 . . 114.00(12) ?
    O1 C1 C7A . . 111.46(13) ?
    C2 C1 C7A . . 102.77(11) ?
    O1 C1 H1 . . 109.5 ?
    C2 C1 H1 . . 109.5 ?
    C7A C1 H1 . . 109.5 ?
    N1 C7A C7 . . 102.11(11) ?
    N1 C7A C1 . . 103.90(11) ?
    C7 C7A C1 . . 121.27(13) ?
    N1 C7A H7C . . 109.6 ?
    C7 C7A H7C . . 109.6 ?
    C1 C7A H7C . . 109.6 ?
    C7A C7 C6 . . 102.61(11) ?
    C7A C7 H7A . . 111.2 ?
    C6 C7 H7A . . 111.2 ?
    C7A C7 H7B . . 111.2 ?
    C6 C7 H7B . . 111.2 ?
    H7A C7 H7B . . 109.2 ?
    O3 C6 C5 . . 113.29(13) ?
    O3 C6 C7 . . 110.09(12) ?
    C5 C6 C7 . . 103.96(11) ?
    O3 C6 H6 . . 109.8 ?
    C5 C6 H6 . . 109.8 ?
    C7 C6 H6 . . 109.8 ?
    C11 C12 C13 . . 117.93(14) ?
    C11 C12 H12 . . 121.0 ?
    C13 C12 H12 . . 121.0 ?
    C12 C13 C8 . . 121.61(14) ?
    C12 C13 H13 . . 119.2 ?
    C8 C13 H13 . . 119.2 ?
    N1 C5 C6 . . 102.60(11) ?
    N1 C5 H5A . . 111.2 ?
    C6 C5 H5A . . 111.2 ?
    N1 C5 H5B . . 111.2 ?
    C6 C5 H5B . . 111.2 ?
    H5A C5 H5B . . 109.2 ?
    O2 C3 N1 . . 125.74(13) ?
    O2 C3 C2 . . 127.10(13) ?
    N1 C3 C2 . . 107.10(12) ?
    C12' C11' C10' . . 122.56(14) ?
    C12' C11' N2' . . 118.47(13) ?
    C10' C11' N2' . . 118.92(13) ?
    C9' C10' C11' . . 118.88(13) ?
    C9' C10' H10' . . 120.6 ?
    C11' C10' H10' . . 120.6 ?
    C10' C9' C8' . . 120.32(14) ?
    C10' C9' H9' . . 119.8 ?
    C8' C9' H9' . . 119.8 ?
    C2' C4' C8' . . 129.29(14) ?
    C2' C4' H4' . . 115.4 ?
    C8' C4' H4' . . 115.4 ?
    C4' C2' C3' . . 119.78(13) ?
    C4' C2' C1' . . 131.40(13) ?
    C3' C2' C1' . . 108.31(12) ?
    O2' C3' N1' . . 125.71(13) ?
    O2' C3' C2' . . 127.20(13) ?
    N1' C3' C2' . . 107.07(12) ?
    N1' C5' C6' . . 104.55(11) ?
    N1' C5' H5A' . . 110.8 ?
    C6' C5' H5A' . . 110.8 ?
    N1' C5' H5B' . . 110.8 ?
    C6' C5' H5B' . . 110.8 ?
    H5A' C5' H5B' . . 108.9 ?
    O3' C6' C7' . . 107.72(12) ?
    O3' C6' C5' . . 112.42(12) ?
    C7' C6' C5' . . 105.71(13) ?
    O3' C6' H6' . . 110.3 ?
    C7' C6' H6' . . 110.3 ?
    C5' C6' H6' . . 110.3 ?
    C7A' C7' C6' . . 105.95(12) ?
    C7A' C7' H7A' . . 110.5 ?
    C6' C7' H7A' . . 110.5 ?
    C7A' C7' H7B' . . 110.5 ?
    C6' C7' H7B' . . 110.5 ?
    H7A' C7' H7B' . . 108.7 ?
    N1' C7A' C7' . . 103.06(12) ?
    N1' C7A' C1' . . 104.75(11) ?
    C7' C7A' C1' . . 117.14(12) ?
    N1' C7A' H7C' . . 110.5 ?
    C7' C7A' H7C' . . 110.5 ?
    C1' C7A' H7C' . . 110.5 ?
    O1' C1' C2' . . 111.62(12) ?
    O1' C1' C7A' . . 112.18(11) ?
    C2' C1' C7A' . . 102.81(11) ?
    O1' C1' H1' . . 110.0 ?
    C2' C1' H1' . . 110.0 ?
    C7A' C1' H1' . . 110.0 ?
    C12' C13' C8' . . 121.81(13) ?
    C12' C13' H13' . . 119.1 ?
    C8' C13' H13' . . 119.1 ?
    C13' C12' C11' . . 117.65(13) ?
    C13' C12' H12' . . 121.2 ?
    C11' C12' H12' . . 121.2 ?
loop_
    _geom_torsion_atom_site_label_1
    _geom_torsion_atom_site_label_2
    _geom_torsion_atom_site_label_3
    _geom_torsion_atom_site_label_4
    _geom_torsion_site_symmetry_1
    _geom_torsion_site_symmetry_2
    _geom_torsion_site_symmetry_3
    _geom_torsion_site_symmetry_4
    _geom_torsion
    _geom_torsion_publ_flag
    O4 N2 C11 C10 . . . . 26.1(2) ?
    O5 N2 C11 C10 . . . . -154.96(17) ?
    O4 N2 C11 C12 . . . . -153.41(17) ?
    O5 N2 C11 C12 . . . . 25.5(2) ?
    C12 C11 C10 C9 . . . . 1.3(3) ?
    N2 C11 C10 C9 . . . . -178.18(16) ?
    C11 C10 C9 C8 . . . . 1.6(3) ?
    C10 C9 C8 C13 . . . . -3.3(3) ?
    C10 C9 C8 C4 . . . . 179.20(16) ?
    C13 C8 C4 C2 . . . . 165.53(19) ?
    C9 C8 C4 C2 . . . . -16.9(3) ?
    C8 C4 C2 C3 . . . . 177.05(17) ?
    C8 C4 C2 C1 . . . . 0.0(3) ?
    C4 C2 C1 O1 . . . . -43.3(3) ?
    C3 C2 C1 O1 . . . . 139.45(13) ?
    C4 C2 C1 C7A . . . . -164.06(19) ?
    C3 C2 C1 C7A . . . . 18.68(16) ?
    C3 N1 C7A C7 . . . . 140.96(14) ?
    C5 N1 C7A C7 . . . . -22.39(18) ?
    C3 N1 C7A C1 . . . . 14.10(18) ?
    C5 N1 C7A C1 . . . . -149.25(14) ?
    O1 C1 C7A N1 . . . . -141.64(12) ?
    C2 C1 C7A N1 . . . . -19.14(16) ?
    O1 C1 C7A C7 . . . . 104.60(16) ?
    C2 C1 C7A C7 . . . . -132.91(14) ?
    N1 C7A C7 C6 . . . . 36.32(15) ?
    C1 C7A C7 C6 . . . . 151.00(14) ?
    C7A C7 C6 O3 . . . . -159.78(13) ?
    C7A C7 C6 C5 . . . . -38.13(16) ?
    C10 C11 C12 C13 . . . . -2.3(3) ?
    N2 C11 C12 C13 . . . . 177.18(16) ?
    C11 C12 C13 C8 . . . . 0.5(3) ?
    C9 C8 C13 C12 . . . . 2.2(3) ?
    C4 C8 C13 C12 . . . . 179.95(16) ?
    C3 N1 C5 C6 . . . . -161.69(16) ?
    C7A N1 C5 C6 . . . . -1.32(18) ?
    O3 C6 C5 N1 . . . . 143.86(13) ?
    C7 C6 C5 N1 . . . . 24.36(16) ?
    C5 N1 C3 O2 . . . . -19.5(3) ?
    C7A N1 C3 O2 . . . . -179.69(15) ?
    C5 N1 C3 C2 . . . . 157.98(16) ?
    C7A N1 C3 C2 . . . . -2.17(18) ?
    C4 C2 C3 O2 . . . . -11.3(3) ?
    C1 C2 C3 O2 . . . . 166.43(16) ?
    C4 C2 C3 N1 . . . . 171.22(16) ?
    C1 C2 C3 N1 . . . . -11.05(17) ?
    O4' N2' C11' C12' . . . . 11.0(2) ?
    O5' N2' C11' C12' . . . . -170.61(15) ?
    O4' N2' C11' C10' . . . . -166.52(15) ?
    O5' N2' C11' C10' . . . . 11.9(2) ?
    C12' C11' C10' C9' . . . . -2.3(2) ?
    N2' C11' C10' C9' . . . . 175.13(14) ?
    C11' C10' C9' C8' . . . . 0.7(2) ?
    C13' C8' C9' C10' . . . . 1.8(2) ?
    C4' C8' C9' C10' . . . . -176.78(15) ?
    C9' C8' C4' C2' . . . . 20.8(3) ?
    C13' C8' C4' C2' . . . . -157.82(17) ?
    C8' C4' C2' C3' . . . . 170.07(16) ?
    C8' C4' C2' C1' . . . . -0.8(3) ?
    C5' N1' C3' O2' . . . . -36.3(2) ?
    C7A' N1' C3' O2' . . . . -167.84(16) ?
    C5' N1' C3' C2' . . . . 141.93(13) ?
    C7A' N1' C3' C2' . . . . 10.41(17) ?
    C4' C2' C3' O2' . . . . 10.2(3) ?
    C1' C2' C3' O2' . . . . -177.00(16) ?
    C4' C2' C3' N1' . . . . -168.00(15) ?
    C1' C2' C3' N1' . . . . 4.77(17) ?
    C3' N1' C5' C6' . . . . -103.79(15) ?
    C7A' N1' C5' C6' . . . . 28.93(15) ?
    N1' C5' C6' O3' . . . . 107.05(14) ?
    N1' C5' C6' C7' . . . . -10.21(15) ?
    O3' C6' C7' C7A' . . . . -131.16(13) ?
    C5' C6' C7' C7A' . . . . -10.78(15) ?
    C3' N1' C7A' C7' . . . . 102.01(14) ?
    C5' N1' C7A' C7' . . . . -35.68(14) ?
    C3' N1' C7A' C1' . . . . -21.04(17) ?
    C5' N1' C7A' C1' . . . . -158.73(12) ?
    C6' C7' C7A' N1' . . . . 27.53(14) ?
    C6' C7' C7A' C1' . . . . 141.91(12) ?
    C4' C2' C1' O1' . . . . -84.7(2) ?
    C3' C2' C1' O1' . . . . 103.71(14) ?
    C4' C2' C1' C7A' . . . . 154.90(17) ?
    C3' C2' C1' C7A' . . . . -16.73(15) ?
    N1' C7A' C1' O1' . . . . -97.99(13) ?
    C7' C7A' C1' O1' . . . . 148.58(12) ?
    N1' C7A' C1' C2' . . . . 22.06(15) ?
    C7' C7A' C1' C2' . . . . -91.37(14) ?
    C9' C8' C13' C12' . . . . -3.0(2) ?
    C4' C8' C13' C12' . . . . 175.74(15) ?
    C8' C13' C12' C11' . . . . 1.5(2) ?
    C10' C11' C12' C13' . . . . 1.2(2) ?
    N2' C11' C12' C13' . . . . -176.23(14) ?
loop_
    _geom_hbond_atom_site_label_D
    _geom_hbond_atom_site_label_H
    _geom_hbond_atom_site_label_A
    _geom_hbond_site_symmetry_A
    _geom_hbond_distance_DH
    _geom_hbond_distance_HA
    _geom_hbond_distance_DA
    _geom_hbond_angle_DHA
    O3 H3 O1' 1_655 0.82 1.93 2.7303(14) 165.7
    O1 H1A O2 1_455 0.82 1.89 2.6993(15) 169.0
    O3' H3' O3 1_545 0.82 1.95 2.7585(15) 170.7
    O1' H1A' O3' 1_565 0.82 1.93 2.7451(15) 174.4
    C1' H1' O2' 1_455 0.98 2.52 3.3655(17) 144.0
    C1' H1' O5' 2_546 0.98 2.55 3.3242(19) 136.0
    C10 H10 O1 2_657 0.93 2.54 3.126(2) 121.0
    C12' H12' O3' 2_656 0.93 2.57 3.5014(18) 174.0
    C13 H13 O4 1_655 0.93 2.51 3.2644(19) 138.0
    C13' H13' O5' 1_655 0.93 2.51 3.1160(18) 123.0
_iucr_refine_instructions_details
;
TITL cu_Kristerson_R160_4_0m in P2(1)
CELL 1.54178 6.8289 7.0433 26.6179 90.000 92.335 90.000
ZERR 2.00 0.0006 0.0006 0.0025 0.000 0.004 0.000
LATT -1
SYMM -x, y+1/2, -z
SFAC C  H  N  O
UNIT 56  56  8  20
L.S. 40
ACTA
BOND $H
FMAP 2
PLAN -1
SIZE 0.064 0.232 0.389
HTAB O1' O3'_$4
HTAB O3' O3_$3
HTAB O1 O2_$2
HTAB O3 O1'_$1
EQIV $4 x, y+1, z
EQIV $3 x, y-1, z
EQIV $2 x-1, y, z
EQIV $1 x+1, y, z
CONF
HTAB
WGHT   0.041900   0.000000
FVAR 0.208130
TEMP 23.000
O4     4   0.393242   0.419393   1.138613  11.000000   0.027560 =
           0.039350   0.029630   0.005470   0.004100   0.002440
O3     4   1.017367   0.581187   0.719635  11.000000   0.021600 =
           0.026270   0.019970   0.003840   0.006100   0.004570
AFIX 147
H3     2   1.103844   0.556423   0.700175  11.000000  -1.500000
AFIX 0
O5     4   0.645791   0.499161   1.185840  11.000000   0.048790 =
           0.051440   0.020830  -0.004450   0.002990  -0.012500
O2     4   1.355759   0.519102   0.903705  11.000000   0.014530 =
           0.028820   0.028970  -0.001120  -0.001520   0.000010
O1     4   0.691513   0.316601   0.909508  11.000000   0.016250 =
           0.024890   0.027960   0.001990   0.005050  -0.001450
AFIX 147
H1A    2   0.582096   0.364505   0.907071  11.000000  -1.500000
AFIX 0
O4'    4  -0.029229   0.279892   0.378236  11.000000   0.029030 =
           0.030500   0.023300  -0.005900   0.000360  -0.000960
O3'    4   0.649951  -0.311436   0.683201  11.000000   0.018420 =
           0.020660   0.024690  -0.005640  -0.000420   0.000920
AFIX 147
H3'    2   0.759000  -0.352328   0.691450  11.000000  -1.500000
AFIX 0
O5'    4  -0.208438   0.442375   0.428099  11.000000   0.019430 =
           0.029340   0.027200   0.003640   0.002550   0.004380
O2'    4   0.895382   0.193764   0.633149  11.000000   0.014580 =
           0.027100   0.032190   0.000440   0.003140   0.001220
O1'    4   0.329736   0.457020   0.667850  11.000000   0.017630 =
           0.015500   0.029580  -0.003010   0.004290   0.000530
AFIX 147
H1A'   2   0.430188   0.519732   0.672158  11.000000  -1.500000
AFIX 0
N1     3   1.118420   0.429917   0.845133  11.000000   0.013460 =
           0.023220   0.020380  -0.000060   0.001800   0.002040
N2'    3  -0.054974   0.361173   0.418183  11.000000   0.021820 =
           0.017990   0.020480   0.003390   0.002680  -0.002270
C8'    1   0.395171   0.324475   0.531452  11.000000   0.021400 =
           0.014080   0.020490   0.002590   0.003610  -0.001710
N1'    3   0.670541   0.155059   0.694963  11.000000   0.015260 =
           0.017600   0.021490  -0.001370  -0.002580   0.000330
N2     3   0.566224   0.463991   1.144480  11.000000   0.036610 =
           0.023290   0.020630   0.001380   0.003530   0.000020
C11    1   0.687673   0.473377   1.100405  11.000000   0.030930 =
           0.016810   0.021550  -0.001560   0.004640  -0.001030
C10    1   0.600002   0.508878   1.053770  11.000000   0.024620 =
           0.025430   0.022930  -0.001510   0.001000   0.003330
AFIX 43
H10    2   0.465730   0.530272   1.050368  11.000000  -1.200000
AFIX 0
C9     1   0.714861   0.512217   1.012048  11.000000   0.027240 =
           0.022610   0.019210  -0.000980  -0.001070   0.003990
AFIX 43
H9     2   0.657710   0.539093   0.980539  11.000000  -1.200000
AFIX 0
C8     1   0.916529   0.475414   1.016934  11.000000   0.024330 =
           0.016170   0.020570  -0.002370  -0.000030  -0.001600
C4     1   1.049325   0.473384   0.974983  11.000000   0.018450 =
           0.018490   0.023800   0.000380  -0.001490   0.000300
AFIX 43
H4     2   1.181269   0.481963   0.984824  11.000000  -1.200000
AFIX 0
C2     1   1.016100   0.461528   0.925369  11.000000   0.016970 =
           0.015880   0.021690   0.001640   0.000700   0.001510
C1     1   0.830768   0.445534   0.891784  11.000000   0.016020 =
           0.018200   0.020050   0.000730   0.001340   0.000530
AFIX 13
H1     2   0.770563   0.571177   0.887688  11.000000  -1.200000
AFIX 0
C7A    1   0.910275   0.380116   0.841145  11.000000   0.014550 =
           0.017870   0.022790   0.000120   0.000340  -0.000990
AFIX 13
H7C    2   0.896250   0.242122   0.837950  11.000000  -1.200000
AFIX 0
C7     1   0.844551   0.474491   0.792035  11.000000   0.014640 =
           0.024900   0.020410   0.000490   0.000450   0.000780
AFIX 23
H7A    2   0.815652   0.607879   0.796962  11.000000  -1.200000
H7B    2   0.729761   0.412226   0.777026  11.000000  -1.200000
AFIX 0
C6     1   1.023623   0.448487   0.759532  11.000000   0.018970 =
           0.020670   0.019430  -0.000300   0.001780   0.001030
AFIX 13
H6     2   1.025132   0.319149   0.745980  11.000000  -1.200000
AFIX 0
C12    1   0.887065   0.444534   1.107279  11.000000   0.032620 =
           0.020030   0.019550   0.000740  -0.004350  -0.004530
AFIX 43
H12    2   0.943990   0.425248   1.139207  11.000000  -1.200000
AFIX 0
C13    1   0.999886   0.445231   1.065019  11.000000   0.023100 =
           0.018650   0.025130  -0.000260  -0.002280  -0.001880
AFIX 43
H13    2   1.134255   0.425094   1.068860  11.000000  -1.200000
AFIX 0
C5     1   1.200459   0.477146   0.796862  11.000000   0.016900 =
           0.028260   0.020990  -0.001270   0.004690   0.000340
AFIX 23
H5A    2   1.307545   0.392722   0.789297  11.000000  -1.200000
H5B    2   1.246751   0.607314   0.796435  11.000000  -1.200000
AFIX 0
C3     1   1.186259   0.472656   0.891748  11.000000   0.018660 =
           0.014550   0.022830   0.000820  -0.000410   0.003390
C11'   1   0.103993   0.357095   0.456866  11.000000   0.020030 =
           0.013990   0.021370   0.003240   0.001450  -0.001550
C10'   1   0.064483   0.412058   0.505618  11.000000   0.018120 =
           0.015130   0.022590   0.001170   0.005660   0.001260
AFIX 43
H10'   2  -0.058000   0.459809   0.513015  11.000000  -1.200000
AFIX 0
C9'    1   0.210407   0.394495   0.542901  11.000000   0.022580 =
           0.016600   0.019150   0.000870   0.004840  -0.000140
AFIX 43
H9'    2   0.185662   0.429374   0.575737  11.000000  -1.200000
AFIX 0
C4'    1   0.555821   0.291641   0.568656  11.000000   0.017630 =
           0.015760   0.024840  -0.000120   0.005640  -0.000890
AFIX 43
H4'    2   0.680377   0.286775   0.555829  11.000000  -1.200000
AFIX 0
C2'    1   0.548976   0.267748   0.618259  11.000000   0.016440 =
           0.013360   0.023860  -0.000520   0.001240   0.000100
C3'    1   0.728725   0.204704   0.647850  11.000000   0.017260 =
           0.014660   0.023810  -0.003480   0.000230  -0.000770
C5'    1   0.755942  -0.007010   0.722224  11.000000   0.021690 =
           0.019780   0.023950  -0.000910  -0.005370   0.000130
AFIX 23
H5A'   2   0.783548   0.024671   0.757264  11.000000  -1.200000
H5B'   2   0.876474  -0.047494   0.707403  11.000000  -1.200000
AFIX 0
C6'    1   0.597570  -0.163989   0.717149  11.000000   0.020220 =
           0.019680   0.017200   0.000300   0.001420   0.001260
AFIX 13
H6'    2   0.571745  -0.217487   0.750215  11.000000  -1.200000
AFIX 0
C7'    1   0.413668  -0.065981   0.694846  11.000000   0.018110 =
           0.019680   0.022160   0.000860  -0.001420  -0.001190
AFIX 23
H7A'   2   0.387874  -0.105887   0.660331  11.000000  -1.200000
H7B'   2   0.300637  -0.096788   0.714208  11.000000  -1.200000
AFIX 0
C7A'   1   0.456064   0.146559   0.697254  11.000000   0.014980 =
           0.020050   0.017870  -0.002480   0.000840   0.000240
AFIX 13
H7C'   2   0.413772   0.199782   0.729055  11.000000  -1.200000
AFIX 0
C1'    1   0.379267   0.268146   0.652736  11.000000   0.016860 =
           0.014930   0.019030  -0.003190   0.000600   0.000740
AFIX 13
H1'    2   0.265120   0.206911   0.636155  11.000000  -1.200000
AFIX 0
C13'   1   0.430514   0.278047   0.481304  11.000000   0.019120 =
           0.017070   0.024010   0.003150   0.007950   0.001850
AFIX 43
H13'   2   0.554799   0.237107   0.473203  11.000000  -1.200000
AFIX 0
C12'   1   0.286028   0.291504   0.443767  11.000000   0.023310 =
           0.018120   0.018230   0.000360   0.005200  -0.000340
AFIX 43
H12'   2   0.310025   0.257704   0.410808  11.000000  -1.200000
AFIX
HKLF 4 1 1 0 0 0 1 0 0 0 1
END
HKLF 4 1 1 0 0 0 1 0 0 0 1
REM  cu_Kristerson_R160_4_0m in P2(1)
REM R1=  0.0250 for   3986 Fo > 4sig(Fo)  and  0.0255 for all   4038 data
REM    383 parameters refined using      1 restraints
;
data_global
_journal_date_recd_electronic     2012-03-17
_journal_date_accepted     2012-04-23
_journal_name_full     'Acta Crystallographica, Section E'
_journal_year     2012
_journal_volume     68
_journal_issue      5
_journal_page_first     o1570
_journal_page_last     o1571
_journal_paper_category     QO
_journal_paper_doi     10.1107/S1600536812018235
_journal_coeditor_code     PV2525
_publ_contact_author_name     'R, Aparicio'
_publ_contact_author_address
;
Instituto de Qu\'imica
Universidade Estadual de Campinas (UNICAMP)
Campinas
Brazil
;
_publ_contact_author_email     'aparicio@iqm.unicamp.br'
_publ_contact_author_fax     '55(19)35213023'
_publ_contact_author_phone     '55(19)35211105'
_publ_section_title
;\
(1<i>S</i>,2<i>E</i>,6<i>R</i>,7a<i>R</i>)-1,6-Dihydroxy-2-(4-nitrobenzylidene)\
-2,3,5,6,7,7a-hexahydro-1<i>H</i>-pyrrolizin-3-one
;
loop_
    _publ_author_name
    _publ_author_footnote
    _publ_author_address
    'F. L. Oliveira' .
;
Laboratory of Structural Biology and Crystallography
Institute of Chemistry
University of Campinas
CP6154
CEP13083-970
Campinas, SP
Brazil
;
    'K. R. L. Freire' .
;
Laboratory of Synthesis of Natural Products and Drugs
Institute of Chemistry
University of Campinas
CP6154
CEP13083-970
Campinas, SP
Brazil
;
    'R. Aparicio' .
;
Laboratory of Structural Biology and Crystallography
Institute of Chemistry
University of Campinas
CP6154
CEP13083-970
Campinas, SP
Brazil
;
    'F. Coelho' .
;
Laboratory of Synthesis of Natural Products and Drugs
Institute of Chemistry
University of Campinas
CP6154
CEP13083-970
Campinas, SP
Brazil
;
