# Supplementary material for: (1S,2E,6R,7aR)-1,6-Dihy­droxy-2-(4-nitro­benzyl­idene)-2,3,5,6,7,7a-hexa­hydro-1H-pyrrolizin-3-one
Source: Acta Crystallogr Sect E Struct Rep Online. 2012 Apr 28;68(Pt 5):o1570–1. doi: 10.1107/S1600536812018235 (PMC3344666; doi:10.1107/S1600536812018235)
Supplement: Supplementary file 2 [file e-68-o1570-Isup2.hkl]

# 
# h,k,l, Fc-squared, Fo-squared, sigma(Fo-squared) and status flag 
# 
data_I
_shelx_title ' cu_Kristerson_R160_4_0m in P2(1)' 
_shelx_refln_list_code          4 
_shelx_F_calc_maximum      156.92 
_exptl_crystal_F_000       608.00 
_reflns_d_resolution_high  0.8329 
 
loop_ 
 _symmetry_equiv_pos_as_xyz 
 'x, y, z' 
 '-x, y+1/2, -z' 
 
_cell_length_a     6.8289 
_cell_length_b     7.0433 
_cell_length_c    26.6179 
_cell_angle_alpha  90.000 
_cell_angle_beta   92.335 
_cell_angle_gamma  90.000 
 
_shelx_F_squared_multiplier     1.000 
 
loop_ 
 _refln_index_h 
 _refln_index_k 
 _refln_index_l 
 _refln_F_squared_calc 
 _refln_F_squared_meas 
 _refln_F_squared_sigma 
 _refln_observed_status 
   0  -8   0      161.47      153.08      7.02 o 
   1  -8   0      283.96      277.20      7.26 o 
   1  -7   0       26.61       25.20      1.40 o 
   2  -7   0       11.47       11.90      0.58 o 
   3  -7   0       39.01       36.16      2.05 o 
   4  -7   0      112.13      106.42      5.31 o 
   0  -6   0     1664.71     1649.72     27.57 o 
   1  -6   0      198.79      188.97      2.94 o 
   2  -6   0      279.59      263.68      3.91 o 
   3  -6   0       75.63       75.48      1.64 o 
   4  -6   0      105.75       96.66      1.79 o 
   5  -6   0      211.48      201.31      4.63 o 
   1  -5   0        0.84        0.44      0.24 o 
   2  -5   0       64.56       60.73      0.84 o 
   3  -5   0      113.46      114.42      1.36 o 
   4  -5   0      483.91      484.02      5.65 o 
   5  -5   0       14.50       13.61      0.53 o 
   6  -5   0       57.57       58.94      1.28 o 
   0  -4   0     5407.64     6015.17     82.32 o 
   1  -4   0      976.64     1054.18      9.66 o 
   2  -4   0      226.73      230.61      2.13 o 
   3  -4   0      182.06      177.68      1.86 o 
   4  -4   0      111.60      114.20      1.18 o 
   5  -4   0       77.40       80.01      1.21 o 
   6  -4   0       84.20       89.77      1.67 o 
   7  -4   0       81.39       75.10      2.83 o 
   1  -3   0      219.42      240.32      3.05 o 
   2  -3   0      153.80      167.47      1.40 o 
   3  -3   0       89.71       96.97      0.90 o 
   4  -3   0       94.85       87.76      0.88 o 
   5  -3   0      140.66      128.66      1.39 o 
   6  -3   0      144.23      140.98      1.96 o 
   7  -3   0      409.57      418.89      7.45 o 
   0  -2   0    24625.18    21688.21    574.38 o 
   1  -2   0     3561.28     3662.86     38.27 o 
   2  -2   0      550.34      549.69      4.39 o 
   3  -2   0        5.79        7.77      0.24 o 
   4  -2   0      156.75      171.22      1.66 o 
   5  -2   0      479.10      470.74      4.22 o 
   6  -2   0      335.72      340.73      4.47 o 
   7  -2   0       51.92       54.34      1.93 o 
   1  -1   0       33.60       37.08      0.35 o 
   2  -1   0     1547.17     1496.06     11.97 o 
   3  -1   0       23.01       31.68      0.39 o 
   4  -1   0      526.84      539.08      5.61 o 
   5  -1   0      158.49      160.37      1.75 o 
   6  -1   0      462.89      462.42      5.83 o 
   7  -1   0      118.76      120.07      2.05 o 
   8  -1   0        8.75        8.77      1.15 o 
   1   0   0      130.26      130.65      2.08 o 
   2   0   0      343.55      335.51      4.94 o 
   3   0   0     3964.82     4155.50     50.32 o 
   4   0   0      737.42      813.78      9.35 o 
   5   0   0      211.33      204.83      2.62 o 
   6   0   0        5.70        6.09      0.44 o 
   7   0   0       14.29       16.11      0.92 o 
   8   0   0       63.68       71.15      1.87 o 
   1   1   0       32.54       33.24      2.54 o 
   2   1   0     1536.87     1406.91     48.78 o 
   3   1   0       22.35       29.73      0.81 o 
   4   1   0      528.35      536.26      9.67 o 
   5   1   0      156.58      160.39      2.28 o 
   6   1   0      464.13      473.67      7.66 o 
   7   1   0      117.79      116.02      2.59 o 
   8   1   0        8.86        9.10      0.51 o 
   2   2   0      555.08      530.32     20.80 o 
   3   2   0        6.05        8.95      1.32 o 
   4   2   0      154.89      168.80      4.58 o 
   5   2   0      477.40      472.44      8.03 o 
   6   2   0      335.47      343.79      6.92 o 
   7   2   0       51.99       50.58      1.56 o 
   1   3   0      218.57      208.00     11.31 o 
   2   3   0      156.66      180.30      8.54 o 
   3   3   0       87.98       95.94      3.00 o 
   4   3   0       94.32       89.24      2.82 o 
   5   3   0      141.36      123.55      5.21 o 
   6   3   0      142.34      138.47      3.27 o 
   7   3   0      405.60      414.41     10.01 o 
   1   4   0      983.33      984.35     50.09 o 
   2   4   0      227.89      241.24     11.31 o 
   3   4   0      182.05      193.68      9.00 o 
   4   4   0      109.67      115.89      6.46 o 
   6   4   0       82.61       80.57      4.85 o 
   1   5   0        0.71        0.00      0.46 o 
   2   5   0       63.81       63.02      3.46 o 
   3   5   0      112.35      114.96      6.23 o 
   1   6   0      199.04      193.92      9.46 o 
   2   6   0      282.80      254.40     13.16 o 
   3   6   0       75.98       67.41      4.39 o 
  -2  -8   1       70.81       62.10      3.69 o 
  -1  -8   1       82.47       74.98      2.89 o 
   0  -8   1      228.44      198.49      4.35 o 
   1  -8   1       46.70       41.80      1.74 o 
  -4  -7   1       15.70       11.56      0.82 o 
  -3  -7   1       76.35       77.10      3.57 o 
  -2  -7   1       88.76       97.82      1.86 o 
  -1  -7   1       65.18       62.12      1.32 o 
   0  -7   1       99.53      106.60      2.82 o 
   1  -7   1      162.72      155.22      2.76 o 
   2  -7   1      255.94      253.58      4.43 o 
   3  -7   1       15.09       14.61      0.79 o 
   4  -7   1       67.29       74.92      2.60 o 
  -5  -6   1       29.39       33.47      1.04 o 
  -4  -6   1      198.67      196.93      3.77 o 
  -3  -6   1      119.78      117.69      1.80 o 
  -2  -6   1        1.65        3.75      0.36 o 
  -1  -6   1      176.42      188.10      2.85 o 
   0  -6   1      283.55      292.14      3.74 o 
   1  -6   1     1528.15     1504.31     17.91 o 
   2  -6   1       55.02       52.60      1.12 o 
   3  -6   1       63.85       62.06      1.31 o 
   4  -6   1       33.42       31.73      0.73 o 
   5  -6   1       19.84       17.20      0.79 o 
  -6  -5   1      403.25      415.30      6.56 o 
  -5  -5   1      203.67      205.44      3.80 o 
  -4  -5   1      318.89      311.70      3.60 o 
  -3  -5   1       26.13       26.44      0.48 o 
  -2  -5   1      200.85      216.01      2.17 o 
  -1  -5   1      931.72      902.54      9.03 o 
   0  -5   1       51.00       50.51      0.61 o 
   1  -5   1       20.03       22.80      0.47 o 
   2  -5   1      355.80      354.04      4.17 o 
   3  -5   1       28.70       27.68      0.49 o 
   4  -5   1       31.72       32.23      0.61 o 
   5  -5   1       24.84       23.74      0.70 o 
   6  -5   1       13.14       12.52      0.55 o 
  -7  -4   1      105.89      103.00      3.58 o 
  -6  -4   1      103.87      104.21      1.87 o 
  -5  -4   1      203.23      201.19      2.65 o 
  -4  -4   1      250.03      250.29      2.56 o 
  -3  -4   1       22.09       23.04      0.37 o 
  -2  -4   1     1360.63     1463.06     12.74 o 
  -1  -4   1       40.58       45.30      0.61 o 
   0  -4   1     1355.42     1478.45     14.25 o 
   1  -4   1     1264.94     1367.16     12.67 o 
   2  -4   1     1056.15     1045.60      9.30 o 
   3  -4   1      247.54      262.28      2.56 o 
   4  -4   1      142.03      156.96      1.62 o 
   5  -4   1      482.14      483.88      6.05 o 
   6  -4   1      226.73      236.35      4.04 o 
   7  -4   1      295.94      269.21      8.16 o 
  -7  -3   1       45.73       42.00      1.07 o 
  -6  -3   1      519.84      537.84      6.78 o 
  -5  -3   1      116.34      116.35      1.27 o 
  -4  -3   1       19.69       23.19      0.39 o 
  -3  -3   1      247.83      262.31      2.42 o 
  -2  -3   1      933.91      967.57      7.87 o 
  -1  -3   1     1714.52     1776.91     16.27 o 
   0  -3   1      567.78      612.15      6.71 o 
   1  -3   1      376.06      413.44      3.97 o 
   2  -3   1       23.94       24.58      0.29 o 
   3  -3   1       15.06       19.08      0.36 o 
   4  -3   1       21.41       20.61      0.33 o 
   5  -3   1       38.52       32.96      0.54 o 
   6  -3   1       22.30       25.34      0.65 o 
   7  -3   1       42.50       47.40      1.22 o 
  -7  -2   1       35.23       34.19      1.05 o 
  -6  -2   1       30.00       30.59      0.70 o 
  -5  -2   1       88.93       92.99      0.99 o 
  -4  -2   1     1027.12     1029.13      9.32 o 
  -3  -2   1      114.23      118.23      0.97 o 
  -2  -2   1     3369.25     3508.56     28.45 o 
  -1  -2   1     5030.30     4971.83     50.60 o 
   0  -2   1    21049.22    19550.77    283.01 o 
   1  -2   1     3775.37     3896.41     35.30 o 
   2  -2   1       54.90       48.45      0.52 o 
   3  -2   1     1271.51     1335.59     10.54 o 
   4  -2   1       62.27       59.70      0.68 o 
   5  -2   1      254.65      245.80      2.29 o 
   6  -2   1      224.52      223.89      3.09 o 
   7  -2   1      346.77      357.29      6.30 o 
  -8  -1   1        8.74        7.39      0.92 o 
  -7  -1   1       55.47       64.46      1.15 o 
  -6  -1   1     1499.46     1508.02     17.47 o 
  -5  -1   1       63.16       62.66      0.84 o 
  -4  -1   1      166.19      208.84      2.22 o 
  -3  -1   1      165.31      191.04      1.87 o 
  -2  -1   1       79.25       77.94      0.69 o 
  -1  -1   1     1945.42     1826.96     14.84 o 
   0  -1   1      498.39      440.22     20.29 o 
   1  -1   1    10773.12     9574.93    115.33 o 
   2  -1   1     1401.97     1311.72     10.49 o 
   3  -1   1      400.88      372.54      3.42 o 
   4  -1   1      366.97      370.73      3.83 o 
   5  -1   1      796.54      764.76      7.63 o 
   6  -1   1       40.22       49.24      1.02 o 
   7  -1   1       73.47       71.44      1.27 o 
   8  -1   1       11.00       13.62      0.98 o 
  -8   0   1       12.21       11.42      0.70 o 
  -7   0   1       54.36       51.34      1.15 o 
  -6   0   1       10.11       14.39      0.58 o 
  -5   0   1      112.46      115.02      1.52 o 
  -4   0   1      187.02      157.04      1.97 o 
  -3   0   1       69.99       45.86      0.98 o 
  -2   0   1       45.70       46.67      0.62 o 
  -1   0   1      578.06      505.65      8.03 o 
   0   0   1       54.24       47.09      0.72 o 
   1   0   1      949.93      856.56     12.40 o 
   2   0   1      160.72      156.93      2.26 o 
   3   0   1     1101.82     1158.95     13.84 o 
   4   0   1      147.84      174.11      2.25 o 
   5   0   1       26.78       28.34      0.71 o 
   6   0   1     1203.54     1307.28     17.34 o 
   7   0   1      280.40      287.91      4.42 o 
   8   0   1       36.67       37.87      1.63 o 
  -8   1   1        8.77        7.01      0.49 o 
  -7   1   1       55.53       66.35      2.46 o 
  -6   1   1     1500.41     1551.44     23.75 o 
  -5   1   1       61.63       61.17      1.11 o 
  -4   1   1      167.05      213.25      4.19 o 
  -3   1   1      168.21      189.31      4.06 o 
  -2   1   1       78.89       74.35      2.89 o 
  -1   1   1     1953.62     1733.47    110.35 o 
   1   1   1    10768.40     9265.25    594.67 o 
   2   1   1     1408.10     1258.08     22.98 o 
   3   1   1      403.41      368.95      6.25 o 
   4   1   1      365.64      375.79      6.33 o 
   5   1   1      793.98      760.36      9.84 o 
   6   1   1       38.97       48.34      1.32 o 
   7   1   1       72.30       67.45      2.04 o 
   8   1   1       11.42       12.74      0.64 o 
  -7   2   1       36.42       35.44      1.49 o 
  -6   2   1       30.16       29.36      1.22 o 
  -5   2   1       89.55       95.52      2.06 o 
  -4   2   1     1024.83     1047.68     30.36 o 
  -3   2   1      113.32      117.96      3.99 o 
  -2   2   1     3366.95     3480.46    131.62 o 
   2   2   1       54.69       51.84      2.22 o 
   3   2   1     1276.07     1348.87     31.70 o 
   4   2   1       62.49       63.93      2.17 o 
   5   2   1      250.23      238.41      4.39 o 
   6   2   1      225.82      230.27      5.11 o 
   7   2   1      348.93      361.34      8.81 o 
  -7   3   1       45.43       41.64      1.49 o 
  -6   3   1      524.40      510.08     13.08 o 
  -5   3   1      114.84      105.03      4.82 o 
  -4   3   1       19.73       26.06      1.36 o 
  -3   3   1      246.98      271.86      8.31 o 
  -2   3   1      934.89      975.81     46.63 o 
  -1   3   1     1709.00     1615.96     84.03 o 
   1   3   1      373.73      369.36     20.08 o 
   2   3   1       23.73       26.55      1.62 o 
   3   3   1       14.73       18.14      1.04 o 
   4   3   1       21.41       23.36      1.95 o 
   5   3   1       37.63       31.00      2.38 o 
   6   3   1       22.00       24.36      1.20 o 
   7   3   1       42.51       45.60      2.21 o 
  -6   4   1      103.51       93.50      5.31 o 
  -4   4   1      249.14      248.40     12.70 o 
  -3   4   1       21.47       23.09      1.85 o 
  -2   4   1     1355.49     1501.23     71.10 o 
  -1   4   1       42.64       45.02      2.31 o 
   1   4   1     1263.08     1264.15     64.64 o 
   2   4   1     1057.82     1107.63     49.17 o 
   3   4   1      242.76      272.17     13.16 o 
   4   4   1      142.36      170.83      8.54 o 
   6   4   1      222.99      208.95      8.25 o 
  -3   5   1       26.50       28.16      2.31 o 
  -2   5   1      200.73      225.54     11.08 o 
  -1   5   1      936.59      908.40     42.94 o 
   1   5   1       20.95       22.39      1.62 o 
   2   5   1      356.89      372.36     17.54 o 
   3   5   1       28.83       24.93      2.08 o 
   4   5   1       32.17       34.17      2.77 o 
  -3   6   1      119.83      107.81      6.46 o 
  -2   6   1        1.55        1.62      0.92 o 
  -1   6   1      174.60      172.68      9.23 o 
   1   6   1     1529.28     1471.68     72.03 o 
   2   6   1       55.39       53.33      3.23 o 
   3   6   1       63.23       54.02      3.69 o 
  -2  -8   2      142.74      149.94      5.82 o 
  -1  -8   2        2.92        3.52      1.05 o 
   0  -8   2       31.09       31.01      1.17 o 
   1  -8   2       61.28       48.33      1.86 o 
  -4  -7   2       28.62       23.34      2.31 o 
  -3  -7   2       66.58       66.14      2.16 o 
  -2  -7   2      303.61      305.07      5.43 o 
  -1  -7   2      111.52      118.56      3.13 o 
   0  -7   2       35.17       32.25      1.47 o 
   1  -7   2       33.69       34.35      0.94 o 
   2  -7   2       10.60       13.25      0.67 o 
   3  -7   2       36.68       31.16      1.19 o 
   4  -7   2       31.93       30.04      1.38 o 
  -5  -6   2      141.18      148.23      3.17 o 
  -4  -6   2       48.99       55.62      1.11 o 
  -3  -6   2       25.29       24.54      0.53 o 
  -2  -6   2      289.72      291.80      3.75 o 
  -1  -6   2      181.60      184.49      2.65 o 
   0  -6   2        5.64        6.43      0.40 o 
   1  -6   2      509.24      516.03      6.27 o 
   2  -6   2      133.82      134.72      2.31 o 
   3  -6   2      169.37      185.37      2.97 o 
   4  -6   2        6.60        6.30      0.40 o 
   5  -6   2      151.54      140.23      3.34 o 
  -6  -5   2       52.11       49.30      1.03 o 
  -5  -5   2      405.26      422.50      6.43 o 
  -4  -5   2      123.84      123.63      1.55 o 
  -3  -5   2      198.40      199.78      2.08 o 
  -2  -5   2      288.67      300.61      2.88 o 
  -1  -5   2      171.21      175.60      1.78 o 
   0  -5   2      127.91      124.25      1.21 o 
   1  -5   2     1037.11     1030.21     11.05 o 
   2  -5   2        9.27        8.07      0.73 o 
   3  -5   2      409.20      400.52      4.93 o 
   4  -5   2      251.62      242.08      2.82 o 
   5  -5   2       87.11       83.97      1.53 o 
   6  -5   2       47.98       47.10      1.20 o 
  -7  -4   2       38.47       41.30      3.12 o 
  -6  -4   2       19.90       18.77      0.60 o 
  -5  -4   2      248.94      249.23      3.21 o 
  -4  -4   2      146.67      142.88      1.54 o 
  -3  -4   2      140.75      131.59      1.26 o 
  -2  -4   2      510.68      510.62      4.58 o 
  -1  -4   2     1853.16     1991.35     18.32 o 
   0  -4   2      588.80      642.91      6.26 o 
   1  -4   2     2103.62     2151.03     20.14 o 
   2  -4   2      753.40      749.71      6.89 o 
   3  -4   2      406.99      402.41      3.39 o 
   4  -4   2     1198.65     1198.19     11.45 o 
   5  -4   2      124.66      115.78      2.01 o 
   6  -4   2       12.38       14.25      0.66 o 
   7  -4   2      159.35      165.67      5.36 o 
  -7  -3   2        5.32        6.57      0.48 o 
  -6  -3   2      119.08      122.77      1.79 o 
  -5  -3   2      360.30      354.53      3.72 o 
  -4  -3   2       31.12       28.04      0.45 o 
  -3  -3   2      623.45      697.04      6.50 o 
  -2  -3   2      225.54      216.86      1.83 o 
  -1  -3   2      734.98      730.15      6.56 o 
   0  -3   2     1481.18     1533.76     15.63 o 
   1  -3   2      582.18      601.19      5.37 o 
   2  -3   2       17.30       15.48      0.23 o 
   3  -3   2     1991.38     2004.57     16.62 o 
   4  -3   2       26.72       27.84      0.53 o 
   5  -3   2      976.35      950.50      9.09 o 
   6  -3   2      168.02      170.95      2.30 o 
   7  -3   2      194.45      180.64      3.42 o 
  -7  -2   2      123.55      122.73      2.43 o 
  -6  -2   2      370.48      355.52      4.34 o 
  -5  -2   2       90.36       81.80      0.89 o 
  -4  -2   2      807.45      803.71      7.30 o 
  -3  -2   2      106.18       98.24      0.88 o 
  -2  -2   2      130.16      127.80      1.07 o 
  -1  -2   2     4072.74     4072.63     37.60 o 
   0  -2   2     3806.26     3764.78     42.41 o 
   1  -2   2      935.08      927.05      8.23 o 
   2  -2   2      552.56      588.55      4.98 o 
   3  -2   2      396.99      435.69      3.89 o 
   4  -2   2      122.59      129.74      1.27 o 
   5  -2   2       91.24       85.59      0.91 o 
   6  -2   2      224.96      238.52      3.39 o 
   7  -2   2       95.11       94.48      2.05 o 
  -8  -1   2        8.20        8.77      1.15 o 
  -7  -1   2       43.68       40.71      0.87 o 
  -6  -1   2       37.74       35.41      0.80 o 
  -5  -1   2       43.05       40.72      0.64 o 
  -4  -1   2      188.70      203.11      2.17 o 
  -3  -1   2      277.68      271.66      2.49 o 
  -2  -1   2      705.71      640.41      5.08 o 
  -1  -1   2     4268.22     3986.06     32.10 o 
   0  -1   2      966.64      902.68     11.93 o 
   1  -1   2     7722.11     7118.41     60.97 o 
   2  -1   2      598.83      573.19      4.81 o 
   3  -1   2     2593.08     2722.14     24.54 o 
   4  -1   2      156.32      160.13      1.77 o 
   5  -1   2       35.02       30.26      0.57 o 
   6  -1   2       82.82       86.50      1.41 o 
   7  -1   2       31.98       23.17      0.78 o 
   8  -1   2       42.79       44.59      1.71 o 
  -8   0   2        0.12        0.91      0.42 o 
  -7   0   2       22.90       20.17      0.73 o 
  -6   0   2       28.06       27.76      0.79 o 
  -5   0   2        5.02        2.83      0.23 o 
  -4   0   2        2.17        0.08      0.15 o 
  -3   0   2      377.26      427.36      5.97 o 
  -2   0   2      571.35      550.88      8.77 o 
  -1   0   2       13.25       14.48      0.30 o 
   0   0   2       97.70       85.06      1.31 o 
   1   0   2     4262.73     3919.13     53.88 o 
   2   0   2        0.01       -0.10      0.10 o 
   3   0   2        4.88       13.86      0.49 o 
   4   0   2      225.23      255.09      3.09 o 
   5   0   2      169.84      162.02      2.22 o 
   6   0   2      993.36      976.51     12.57 o 
   7   0   2       70.03       72.52      1.39 o 
   8   0   2      331.82      332.89     13.85 o 
  -8   1   2        8.29        8.18      0.58 o 
  -7   1   2       42.39       41.58      1.28 o 
  -6   1   2       38.33       38.77      1.15 o 
  -5   1   2       42.84       40.81      0.87 o 
  -4   1   2      186.99      205.01      4.08 o 
  -3   1   2      276.71      257.69      5.49 o 
  -2   1   2      707.39      614.73     17.46 o 
  -1   1   2     4254.90     3838.15    239.86 o 
   0   1   2      972.65      883.24     35.09 o 
   1   1   2     7728.00     6938.69    234.83 o 
   2   1   2      601.96      555.47     11.36 o 
   3   1   2     2589.95     2612.18     78.54 o 
   4   1   2      160.09      160.71      3.12 o 
   5   1   2       35.00       30.07      0.73 o 
   6   1   2       83.38       90.25      2.00 o 
   7   1   2       31.83       24.47      1.14 o 
   8   1   2       43.48       45.04      1.51 o 
  -7   2   2      121.93      117.13      2.85 o 
  -6   2   2      368.55      360.51      7.26 o 
  -5   2   2       90.31       79.28      1.98 o 
  -4   2   2      805.40      791.57     18.82 o 
  -3   2   2      107.36      100.56      3.39 o 
  -2   2   2      129.35      120.97      4.88 o 
   1   2   2      926.53      823.17     34.33 o 
   2   2   2      559.17      604.12     16.39 o 
   3   2   2      399.13      432.46     10.64 o 
   4   2   2      121.83      134.04      5.43 o 
   5   2   2       89.62       87.09      1.93 o 
   6   2   2      224.64      240.98      5.33 o 
   7   2   2       95.91       99.35      3.52 o 
  -7   3   2        5.69        7.20      1.11 o 
  -6   3   2      117.52      115.38      2.78 o 
  -5   3   2      358.70      339.12     18.70 o 
  -4   3   2       32.08       28.29      1.43 o 
  -3   3   2      627.53      680.84     20.92 o 
  -2   3   2      226.46      223.00     11.08 o 
  -1   3   2      732.27      658.16     34.40 o 
   1   3   2      593.49      581.05     29.32 o 
   2   3   2       17.46       15.93      1.39 o 
   3   3   2     1995.84     1945.30     47.21 o 
   4   3   2       26.19       28.39      1.48 o 
   5   3   2      973.31      903.54     30.33 o 
   6   3   2      167.80      165.29      4.30 o 
   7   3   2      195.65      178.58      4.70 o 
  -6   4   2       19.90       19.62      1.85 o 
  -4   4   2      146.91      142.34      5.92 o 
  -3   4   2      139.07      134.20      5.26 o 
  -2   4   2      510.13      532.34     24.93 o 
  -1   4   2     1850.05     1860.44     95.34 o 
   1   4   2     2099.47     2080.44    102.50 o 
   2   4   2      756.69      774.74     36.47 o 
   3   4   2      406.86      416.23     19.85 o 
   4   4   2     1196.63     1220.75     58.17 o 
   6   4   2       13.04       14.51      1.50 o 
  -3   5   2      199.52      205.69     10.39 o 
  -2   5   2      287.87      306.57     14.77 o 
  -1   5   2      170.37      176.37      8.77 o 
   1   5   2     1047.53     1031.91     49.86 o 
   3   5   2      409.99      395.91     20.08 o 
   4   5   2      253.74      243.55     12.93 o 
  -3   6   2       25.04       21.70      2.08 o 
  -2   6   2      288.55      288.33     14.31 o 
  -1   6   2      177.69      177.76      9.23 o 
   1   6   2      503.20      481.79     24.70 o 
   2   6   2      134.24      121.89      6.93 o 
   3   6   2      166.58      167.14      9.70 o 
  -2  -8   3       36.74       30.31      1.83 o 
  -1  -8   3       89.14       87.79      3.83 o 
   0  -8   3        5.31        5.05      0.80 o 
   1  -8   3      114.51      113.62      3.37 o 
  -4  -7   3       63.77       59.37      2.20 o 
  -3  -7   3      249.65      230.91      5.18 o 
  -2  -7   3       82.95       93.56      1.87 o 
  -1  -7   3       49.61       53.71      1.51 o 
   0  -7   3       69.83       69.49      1.76 o 
   1  -7   3       77.29       72.59      1.45 o 
   2  -7   3       61.56       64.11      1.59 o 
   3  -7   3        6.32        5.69      0.69 o 
   4  -7   3       38.59       35.04      1.62 o 
  -5  -6   3       99.44      101.11      2.28 o 
  -4  -6   3        7.17        6.88      0.39 o 
  -3  -6   3      152.58      154.89      2.24 o 
  -2  -6   3      102.10      102.08      1.82 o 
  -1  -6   3       50.76       48.30      0.89 o 
   0  -6   3      169.79      172.26      2.20 o 
   1  -6   3      187.77      195.66      2.64 o 
   2  -6   3      768.64      748.41     10.95 o 
   3  -6   3      137.13      143.88      2.65 o 
   4  -6   3       24.95       25.01      0.62 o 
   5  -6   3       82.71       73.98      2.12 o 
  -6  -5   3        1.17        1.31      0.27 o 
  -5  -5   3      227.90      233.01      3.70 o 
  -4  -5   3      108.06      111.05      1.40 o 
  -3  -5   3      292.47      264.51      2.69 o 
  -2  -5   3       69.89       74.75      1.00 o 
  -1  -5   3      126.01      128.83      1.28 o 
   0  -5   3      135.83      125.91      1.22 o 
   1  -5   3      187.47      187.80      2.07 o 
   2  -5   3      213.26      220.59      2.86 o 
   3  -5   3       22.66       22.40      0.42 o 
   4  -5   3       42.48       42.10      0.74 o 
   5  -5   3       99.83      102.76      2.23 o 
   6  -5   3       13.65       10.51      0.60 o 
  -7  -4   3       95.99       98.62      3.38 o 
  -6  -4   3      264.51      285.68      4.29 o 
  -5  -4   3      186.24      186.76      2.50 o 
  -4  -4   3       68.15       66.14      1.39 o 
  -3  -4   3      846.82      851.35      7.43 o 
  -2  -4   3      181.80      187.41      1.72 o 
  -1  -4   3     1368.71     1454.64     12.66 o 
   0  -4   3      308.20      332.63      3.19 o 
   1  -4   3      936.50     1015.80      9.67 o 
   2  -4   3       34.13       35.37      0.44 o 
   3  -4   3      133.97      133.40      1.42 o 
   4  -4   3       16.80       16.84      0.35 o 
   5  -4   3      203.09      195.88      2.62 o 
   6  -4   3      160.12      168.18      3.01 o 
   7  -4   3      102.82      109.67      3.92 o 
  -7  -3   3       97.49       98.06      1.88 o 
  -6  -3   3       70.41       71.21      1.24 o 
  -5  -3   3      174.84      167.61      1.87 o 
  -4  -3   3      137.69      137.48      1.48 o 
  -3  -3   3      197.72      190.05      1.76 o 
  -2  -3   3      295.95      300.24      2.51 o 
  -1  -3   3     1906.13     1988.33     17.21 o 
   0  -3   3      522.19      535.82      5.30 o 
   1  -3   3      856.10      871.68      7.65 o 
   2  -3   3      237.53      235.00      2.08 o 
   3  -3   3       99.41       94.82      0.87 o 
   4  -3   3       61.43       59.06      0.67 o 
   5  -3   3       10.46       11.65      0.52 o 
   6  -3   3      238.31      257.22      3.90 o 
   7  -3   3      293.59      300.57      5.81 o 
  -7  -2   3       42.31       37.82      1.53 o 
  -6  -2   3       74.32       75.58      1.19 o 
  -5  -2   3       96.27       91.61      1.03 o 
  -4  -2   3      640.80      660.45      5.99 o 
  -3  -2   3      184.85      204.89      1.85 o 
  -2  -2   3      987.05      993.67      7.51 o 
  -1  -2   3     3186.64     3299.39     28.41 o 
   0  -2   3     8991.34     8604.93     84.82 o 
   1  -2   3     3087.38     3172.59     27.32 o 
   2  -2   3      925.93      880.10      7.04 o 
   3  -2   3      154.33      170.56      1.40 o 
   4  -2   3      278.35      321.41      2.83 o 
   5  -2   3      436.29      421.95      3.83 o 
   6  -2   3      607.90      633.07      7.99 o 
   7  -2   3       43.23       46.94      1.20 o 
  -8  -1   3       33.28       37.40      2.08 o 
  -7  -1   3       66.57       60.50      1.10 o 
  -6  -1   3        5.30        7.05      0.43 o 
  -5  -1   3      149.88      147.51      1.60 o 
  -4  -1   3      135.71      144.63      1.56 o 
  -3  -1   3      342.58      399.39      3.81 o 
  -2  -1   3     1272.70     1139.80      9.06 o 
  -1  -1   3     4510.37     4246.48     34.19 o 
   0  -1   3      777.35      719.88      6.55 o 
   1  -1   3     2308.67     2171.69     18.23 o 
   2  -1   3      636.57      633.71      5.28 o 
   3  -1   3        6.46       11.15      0.27 o 
   4  -1   3      452.89      447.69      4.99 o 
   5  -1   3      178.69      175.39      2.23 o 
   6  -1   3       75.91       74.56      1.32 o 
   7  -1   3      202.76      182.87      2.81 o 
   8  -1   3       14.99       16.16      1.39 o 
  -8   0   3       29.79       26.77      1.00 o 
  -7   0   3       27.48       27.57      0.92 o 
  -6   0   3      376.07      379.72      5.08 o 
  -5   0   3        0.00        0.27      0.19 o 
  -4   0   3      298.94      311.65      3.77 o 
  -3   0   3     2844.24     3012.88     40.98 o 
  -2   0   3        7.24       -0.13      0.13 o 
  -1   0   3     2845.67     2644.79     39.52 o 
   0   0   3      139.26      126.69      2.00 o 
   1   0   3      296.76      285.82      3.97 o 
   2   0   3      623.04      613.44      7.80 o 
   3   0   3     2349.38     2599.73     33.36 o 
   4   0   3      361.22      454.36      5.31 o 
   5   0   3      226.23      214.06      2.71 o 
   6   0   3     1042.54     1070.30     13.74 o 
   7   0   3        1.98        2.68      0.42 o 
   8   0   3        4.57        1.62      0.92 o 
  -8   1   3       33.03       31.34      1.62 o 
  -7   1   3       66.32       58.92      1.57 o 
  -6   1   3        5.09        6.84      0.59 o 
  -5   1   3      149.31      147.50      2.05 o 
  -4   1   3      134.83      144.49      3.02 o 
  -3   1   3      344.69      384.53      8.00 o 
  -2   1   3     1274.22     1087.93     25.53 o 
  -1   1   3     4507.56     4241.21    256.01 o 
   1   1   3     2301.38     2119.47     72.25 o 
   2   1   3      632.86      612.19     11.48 o 
   3   1   3        7.01       11.56      0.59 o 
   4   1   3      451.85      455.40      7.86 o 
   5   1   3      180.68      174.66      2.46 o 
   6   1   3       77.04       74.62      1.79 o 
   7   1   3      202.96      185.40      4.06 o 
   8   1   3       14.33       14.50      0.94 o 
  -7   2   3       41.73       35.27      1.22 o 
  -6   2   3       74.39       74.47      2.01 o 
  -5   2   3       98.86       94.00      2.18 o 
  -4   2   3      639.26      653.67     15.59 o 
  -3   2   3      183.64      201.76      8.10 o 
  -2   2   3      980.82      973.12     37.44 o 
  -1   2   3     3182.04     3226.39    159.52 o 
   1   2   3     3087.87     2980.17     85.81 o 
   2   2   3      931.33      889.41     24.21 o 
   3   2   3      155.91      169.40      4.51 o 
   4   2   3      278.66      329.29      7.04 o 
   5   2   3      439.77      425.42      6.83 o 
   6   2   3      605.24      646.65     13.15 o 
   7   2   3       43.31       48.17      1.46 o 
  -7   3   3       97.66      100.00      3.51 o 
  -6   3   3       71.73       70.14      2.07 o 
  -5   3   3      175.71      167.91      7.18 o 
  -4   3   3      138.14      137.29      4.07 o 
  -3   3   3      199.11      194.91      7.77 o 
  -1   3   3     1914.53     1859.28     94.65 o 
   1   3   3      861.99      851.15     42.02 o 
   2   3   3      240.32      238.24     11.54 o 
   3   3   3       97.87       91.26      3.16 o 
   4   3   3       63.58       62.58      2.42 o 
   5   3   3       10.65       10.16      1.85 o 
   6   3   3      240.75      258.06      6.22 o 
   7   3   3      291.17      285.12      7.09 o 
  -6   4   3      263.41      276.79     13.62 o 
  -5   4   3      187.27      155.13     10.39 o 
  -4   4   3       68.97       65.73      3.32 o 
  -3   4   3      850.00      894.09     41.09 o 
  -2   4   3      183.10      183.53      9.46 o 
  -1   4   3     1367.34     1401.27     70.18 o 
   1   4   3      936.62      986.89     48.94 o 
   2   4   3       33.02       33.01      2.31 o 
   3   4   3      133.18      132.51      6.93 o 
   4   4   3       15.83       15.01      1.85 o 
   6   4   3      159.42      153.58      6.21 o 
  -4   5   3      108.56      102.96      6.23 o 
  -3   5   3      295.96      277.02     13.62 o 
  -2   5   3       70.27       71.10      4.16 o 
  -1   5   3      126.52      123.51      6.46 o 
   0   5   3      135.35      127.20      6.23 o 
   1   5   3      186.37      189.99      9.23 o 
   2   5   3      215.61      231.78     11.31 o 
   3   5   3       23.10       24.01      2.08 o 
   4   5   3       42.82       43.86      3.00 o 
  -3   6   3      152.74      144.28      8.31 o 
  -2   6   3      100.18       90.03      5.31 o 
  -1   6   3       50.87       47.56      2.77 o 
   0   6   3      169.73      155.36      8.31 o 
   1   6   3      188.30      186.53      9.93 o 
   2   6   3      770.38      722.11     36.24 o 
   3   6   3      137.63      130.66      7.62 o 
  -2  -8   4       79.24       79.93      3.44 o 
  -1  -8   4       28.16       30.55      2.00 o 
   0  -8   4       49.58       45.06      2.08 o 
   1  -8   4       82.40       73.91      4.04 o 
  -4  -7   4       93.67       88.03      2.47 o 
  -3  -7   4       27.79       29.45      1.16 o 
  -2  -7   4      199.20      195.66      3.41 o 
  -1  -7   4      223.06      220.65      4.45 o 
   0  -7   4       41.28       40.82      1.07 o 
   1  -7   4       54.29       54.39      1.15 o 
   2  -7   4      132.98      130.78      3.19 o 
   3  -7   4        1.89        1.66      0.60 o 
   4  -7   4       54.87       57.62      2.10 o 
  -5  -6   4       78.80       71.50      1.72 o 
  -4  -6   4        8.75        8.49      0.55 o 
  -3  -6   4       10.76        9.59      0.42 o 
  -2  -6   4      499.46      466.75      5.19 o 
  -1  -6   4        5.29        5.26      0.26 o 
   0  -6   4      112.54      120.52      1.64 o 
   1  -6   4      303.12      287.06      3.56 o 
   2  -6   4      278.56      288.43      4.11 o 
   3  -6   4      140.89      141.69      2.59 o 
   4  -6   4      118.66      120.06      2.01 o 
   5  -6   4       17.72       18.22      0.87 o 
  -6  -5   4       31.60       37.88      0.93 o 
  -5  -5   4      289.30      298.73      4.39 o 
  -4  -5   4      242.54      247.81      2.77 o 
  -3  -5   4      131.31      125.24      1.35 o 
  -2  -5   4      633.30      649.09      6.32 o 
  -1  -5   4      213.50      217.13      2.04 o 
   0  -5   4      122.63      124.68      1.18 o 
   1  -5   4       95.47      101.17      1.20 o 
   2  -5   4      198.77      201.39      2.15 o 
   3  -5   4      141.17      138.05      1.71 o 
   4  -5   4       15.82       16.06      0.46 o 
   5  -5   4       69.77       73.70      1.43 o 
   6  -5   4       60.37       62.99      1.89 o 
  -7  -4   4       82.50       79.77      2.83 o 
  -6  -4   4      182.11      178.76      2.79 o 
  -5  -4   4        3.76        3.78      0.31 o 
  -4  -4   4      113.14      109.97      1.44 o 
  -3  -4   4      126.03      122.15      1.22 o 
  -2  -4   4      287.08      297.98      2.65 o 
  -1  -4   4      483.61      491.32      4.47 o 
   0  -4   4      847.78      902.88      7.74 o 
   1  -4   4      656.44      711.56      6.59 o 
   2  -4   4      215.27      233.01      2.13 o 
   3  -4   4      326.03      315.24      2.67 o 
   4  -4   4      357.96      370.37      4.15 o 
   5  -4   4       80.21       73.39      1.17 o 
   6  -4   4       22.44       26.32      0.84 o 
   7  -4   4       82.55       88.92      3.15 o 
  -7  -3   4       72.17       69.04      1.52 o 
  -6  -3   4      130.83      126.94      1.76 o 
  -5  -3   4      146.66      137.99      1.66 o 
  -4  -3   4       89.91       83.37      0.95 o 
  -3  -3   4      189.16      203.89      1.93 o 
  -2  -3   4      682.18      715.86      5.70 o 
  -1  -3   4     1845.91     1925.06     16.19 o 
   0  -3   4      350.49      382.04      3.45 o 
   1  -3   4      285.18      297.00      2.67 o 
   2  -3   4      205.73      201.75      1.78 o 
   3  -3   4      192.70      199.90      1.74 o 
   4  -3   4       27.87       32.77      0.46 o 
   5  -3   4       19.12       18.66      0.42 o 
   6  -3   4       51.33       47.16      0.90 o 
   7  -3   4       47.28       44.05      1.53 o 
  -7  -2   4        9.98       10.34      0.61 o 
  -6  -2   4       99.32       99.83      1.46 o 
  -5  -2   4       94.76       87.33      0.94 o 
  -4  -2   4      246.42      260.10      2.49 o 
  -3  -2   4       91.87       93.03      0.92 o 
  -2  -2   4     1074.87     1117.79      8.50 o 
  -1  -2   4     1249.40     1228.26     10.63 o 
   0  -2   4     1026.57      969.45      8.26 o 
   1  -2   4     3176.00     3174.85     27.24 o 
   2  -2   4      503.70      491.46      3.81 o 
   3  -2   4      848.47      865.41      6.71 o 
   4  -2   4     2593.77     2714.74     24.31 o 
   5  -2   4      515.00      497.43      4.77 o 
   6  -2   4      281.81      295.98      4.16 o 
   7  -2   4       58.09       64.23      1.43 o 
  -8  -1   4       17.38       17.78      1.39 o 
  -7  -1   4       21.56       22.60      0.65 o 
  -6  -1   4      464.30      459.20      5.30 o 
  -5  -1   4      535.06      545.45      5.07 o 
  -4  -1   4      202.09      206.31      2.20 o 
  -3  -1   4     2633.48     2792.86     26.00 o 
  -2  -1   4      596.83      586.26      4.75 o 
  -1  -1   4     1678.48     1629.25     13.20 o 
   0  -1   4      282.11      259.71      2.29 o 
   1  -1   4     1748.04     1643.81     12.94 o 
   2  -1   4     1187.16     1192.73     10.26 o 
   3  -1   4     1111.21     1157.38     11.68 o 
   4  -1   4       13.94       13.00      0.34 o 
   5  -1   4     1296.12     1245.59     12.97 o 
   6  -1   4      130.44      125.06      1.95 o 
   7  -1   4      287.87      292.72      4.77 o 
  -8   0   4       83.67       79.88      2.78 o 
  -7   0   4        0.02        0.24      0.37 o 
  -6   0   4       35.34       31.28      0.84 o 
  -5   0   4        7.39        5.67      0.29 o 
  -4   0   4      683.79      665.49      8.05 o 
  -3   0   4     1525.77     1537.20     23.53 o 
  -2   0   4      558.88      536.50      7.79 o 
  -1   0   4     1422.98     1320.13     16.96 o 
   0   0   4     2458.64     2287.66     32.21 o 
   1   0   4        3.28       -0.30      0.30 o 
   2   0   4       13.07       15.60      0.35 o 
   3   0   4     1516.25     1702.93     22.24 o 
   4   0   4      711.53      746.18      8.77 o 
   5   0   4      368.11      375.16      4.47 o 
   6   0   4      482.27      489.75      7.00 o 
   7   0   4        0.13        0.79      0.36 o 
   8   0   4       28.30       27.24      2.08 o 
  -8   1   4       17.55       19.55      1.15 o 
  -7   1   4       21.59       23.28      0.96 o 
  -6   1   4      463.25      467.10      7.58 o 
  -5   1   4      532.49      537.83      6.51 o 
  -4   1   4      204.02      207.79      4.15 o 
  -3   1   4     2626.00     2690.47     61.70 o 
  -2   1   4      598.00      557.27     13.29 o 
  -1   1   4     1694.16     1636.74     98.57 o 
   0   1   4      269.42      242.86     15.93 o 
   1   1   4     1748.78     1623.26     54.50 o 
   2   1   4     1185.43     1160.34     22.33 o 
   3   1   4     1119.26     1159.93     23.66 o 
   4   1   4       14.30       13.22      0.60 o 
   5   1   4     1297.36     1226.00     16.80 o 
   6   1   4      128.40      124.97      2.58 o 
   7   1   4      287.92      292.79      6.10 o 
   8   1   4       44.59       44.32      2.31 o 
  -7   2   4       10.13        9.20      0.73 o 
  -6   2   4       99.94       99.08      2.48 o 
  -5   2   4       94.06       86.37      1.92 o 
  -4   2   4      244.69      254.57      7.88 o 
  -3   2   4       91.88       92.06      3.94 o 
  -2   2   4     1072.34     1117.40     42.65 o 
  -1   2   4     1250.45     1150.34     58.64 o 
   1   2   4     3170.95     2983.42     85.64 o 
   2   2   4      505.13      502.34     13.68 o 
   3   2   4      844.61      853.85     21.76 o 
   4   2   4     2581.66     2714.70     54.73 o 
   5   2   4      519.26      493.12      7.92 o 
   6   2   4      281.51      298.85      6.46 o 
   7   2   4       59.84       66.07      1.82 o 
  -7   3   4       71.48       64.01      2.17 o 
  -6   3   4      131.47      120.94      4.09 o 
  -5   3   4      147.38      133.18      6.12 o 
  -4   3   4       93.05       91.78      3.40 o 
  -3   3   4      192.03      201.55      7.93 o 
  -2   3   4      675.62      729.49     35.32 o 
  -1   3   4     1853.85     1939.62     93.50 o 
   1   3   4      286.10      274.94     14.08 o 
   2   3   4      204.80      201.07      9.93 o 
   3   3   4      195.47      199.87      6.00 o 
   4   3   4       28.52       33.56      1.83 o 
   5   3   4       19.31       19.62      2.31 o 
   6   3   4       52.34       48.09      2.79 o 
   7   3   4       48.22       38.11      2.03 o 
  -6   4   4      178.41      178.45      9.00 o 
  -5   4   4        3.86        3.46      2.31 o 
  -4   4   4      114.06      109.06      6.12 o 
  -3   4   4      124.72      134.82      6.69 o 
  -2   4   4      288.07      307.73     14.77 o 
  -1   4   4      484.27      490.10     24.24 o 
   1   4   4      653.12      715.18     34.40 o 
   2   4   4      217.20      226.24     11.77 o 
   3   4   4      328.81      335.66     15.93 o 
   4   4   4      358.68      392.22     18.70 o 
   6   4   4       23.16       23.55      2.08 o 
  -3   5   4      130.45      129.05      6.69 o 
  -2   5   4      633.62      663.24     31.63 o 
  -1   5   4      211.55      230.62     11.08 o 
   0   5   4      124.80      127.89      6.23 o 
   1   5   4       93.03       96.96      5.31 o 
   2   5   4      197.02      198.53     10.39 o 
   3   5   4      139.34      132.97      7.39 o 
   4   5   4       16.44       19.39      2.08 o 
  -3   6   4       11.08        9.00      1.39 o 
  -2   6   4      501.20      460.55     23.09 o 
  -1   6   4        5.45        3.92      0.92 o 
   0   6   4      111.08      110.12      6.23 o 
   1   6   4      305.77      289.95     14.31 o 
   2   6   4      277.87      263.40     14.31 o 
   3   6   4      142.37      128.58      7.62 o 
  -2  -8   5        5.82        6.48      0.94 o 
  -1  -8   5        8.63        8.60      1.15 o 
   0  -8   5      192.88      190.91      7.47 o 
   1  -8   5        2.26       -0.04      0.89 o 
  -4  -7   5       95.51       89.15      3.82 o 
  -3  -7   5        9.40       11.52      0.79 o 
  -2  -7   5      147.66      150.28      2.93 o 
  -1  -7   5      264.97      261.63      4.58 o 
   0  -7   5       78.68       78.72      1.86 o 
   1  -7   5       58.98       55.62      1.24 o 
   2  -7   5      220.40      212.81      4.06 o 
   3  -7   5       34.47       33.24      1.38 o 
   4  -7   5       74.46       71.40      3.58 o 
  -5  -6   5       46.88       46.26      1.22 o 
  -4  -6   5       36.64       38.01      1.03 o 
  -3  -6   5      136.57      128.42      2.52 o 
  -2  -6   5      173.53      166.63      2.68 o 
  -1  -6   5      704.68      700.82      7.61 o 
   0  -6   5       70.37       65.82      1.00 o 
   1  -6   5      530.51      526.23      6.27 o 
   2  -6   5      160.50      150.29      2.46 o 
   3  -6   5       38.40       43.81      1.42 o 
   4  -6   5       33.65       33.03      0.83 o 
   5  -6   5       22.46       20.29      0.91 o 
  -6  -5   5       23.10       25.68      0.67 o 
  -5  -5   5      112.52      122.42      2.13 o 
  -4  -5   5      117.03      125.33      1.88 o 
  -3  -5   5      176.11      183.33      2.05 o 
  -2  -5   5      546.47      545.29      5.06 o 
  -1  -5   5      222.03      216.63      1.98 o 
   0  -5   5        2.47        3.47      0.16 o 
   1  -5   5      386.59      386.17      3.93 o 
   2  -5   5      223.56      210.39      2.19 o 
   3  -5   5      101.51       95.05      1.51 o 
   4  -5   5      184.55      193.64      2.87 o 
   5  -5   5      103.61      116.75      2.03 o 
   6  -5   5       74.42       74.91      2.16 o 
  -7  -4   5       13.43       12.99      1.50 o 
  -6  -4   5      105.06      112.28      2.56 o 
  -5  -4   5       42.43       38.43      0.81 o 
  -4  -4   5        3.59        3.61      0.22 o 
  -3  -4   5       29.55       27.47      0.51 o 
  -2  -4   5       36.79       39.80      0.46 o 
  -1  -4   5      325.50      323.02      2.62 o 
   0  -4   5      636.00      685.37      5.80 o 
   1  -4   5      810.51      833.95      6.97 o 
   2  -4   5      302.84      301.38      2.89 o 
   3  -4   5       16.53       17.68      0.30 o 
   4  -4   5       34.78       37.38      0.56 o 
   5  -4   5       80.13       97.08      1.40 o 
   6  -4   5       34.30       36.02      0.95 o 
  -7  -3   5       25.85       22.63      0.66 o 
  -6  -3   5      181.38      181.27      2.56 o 
  -5  -3   5      227.79      233.55      2.76 o 
  -4  -3   5      193.41      187.98      1.98 o 
  -3  -3   5      568.95      614.38      5.18 o 
  -2  -3   5     1086.85     1073.93      8.31 o 
  -1  -3   5      908.65      938.32      7.89 o 
   0  -3   5      133.48      143.56      1.25 o 
   1  -3   5     1876.27     1854.24     15.26 o 
   2  -3   5      115.06      126.42      1.18 o 
   3  -3   5      333.93      334.06      2.72 o 
   4  -3   5       40.79       43.19      0.59 o 
   5  -3   5      168.97      169.97      2.23 o 
   6  -3   5       36.86       39.38      0.87 o 
   7  -3   5        5.07        5.46      0.93 o 
  -7  -2   5      157.34      153.86      3.08 o 
  -6  -2   5      356.51      366.17      4.29 o 
  -5  -2   5      268.61      255.64      2.34 o 
  -4  -2   5      540.80      548.74      5.56 o 
  -3  -2   5      225.07      223.60      2.03 o 
  -2  -2   5      404.19      423.28      3.24 o 
  -1  -2   5      835.53      805.50      6.79 o 
   0  -2   5      317.53      321.96      2.89 o 
   1  -2   5      377.45      381.09      3.09 o 
   2  -2   5      891.17      913.12      7.12 o 
   3  -2   5        0.37        1.45      0.10 o 
   4  -2   5       55.28       53.55      0.60 o 
   5  -2   5       78.82       82.39      1.02 o 
   6  -2   5      735.00      726.77      9.54 o 
   7  -2   5       16.24       17.21      0.85 o 
  -8  -1   5        1.77        1.15      0.69 o 
  -7  -1   5       14.60       12.84      0.50 o 
  -6  -1   5      117.09      112.55      1.56 o 
  -5  -1   5      301.12      296.82      2.89 o 
  -4  -1   5      429.52      476.32      4.82 o 
  -3  -1   5      878.98      967.64      9.32 o 
  -2  -1   5     1348.05     1415.45     11.09 o 
  -1  -1   5     2855.24     2713.66     21.58 o 
   0  -1   5     1323.95     1231.88     10.00 o 
   1  -1   5      862.05      846.87      6.82 o 
   2  -1   5      444.47      441.50      3.79 o 
   3  -1   5     2252.61     2407.51     21.71 o 
   4  -1   5      498.49      541.12      5.96 o 
   5  -1   5     1097.37     1072.39     11.26 o 
   6  -1   5      429.90      419.35      5.56 o 
   7  -1   5       36.90       37.55      1.04 o 
  -8   0   5        2.70        4.16      0.92 o 
  -7   0   5       15.03       18.66      0.69 o 
  -6   0   5     1049.59     1005.09     12.71 o 
  -5   0   5      336.92      321.90      3.61 o 
  -4   0   5      182.60      195.06      2.78 o 
  -3   0   5     1773.24     1988.07     28.51 o 
  -2   0   5      789.11      747.95     10.32 o 
  -1   0   5     2853.66     2624.05     33.47 o 
   0   0   5     6500.23     5837.41    102.49 o 
   1   0   5     4177.24     3855.39     43.92 o 
   2   0   5      889.16      830.45     10.95 o 
   3   0   5     1034.17     1054.72     13.79 o 
   4   0   5      550.21      591.57      7.18 o 
   5   0   5        4.17        4.63      0.37 o 
   6   0   5       86.59       93.35      1.87 o 
   7   0   5       20.64       19.33      0.67 o 
  -8   1   5        1.87        2.08      1.15 o 
  -7   1   5       15.01       13.85      0.85 o 
  -6   1   5      119.97      118.13      2.32 o 
  -5   1   5      302.37      297.58      3.87 o 
  -4   1   5      432.08      488.10      9.09 o 
  -3   1   5      879.08      936.35     24.46 o 
  -2   1   5     1342.20     1344.55     35.61 o 
  -1   1   5     2852.62     2733.98    163.21 o 
   0   1   5     1326.91     1211.85     52.97 o 
   1   1   5      859.94      835.68     20.68 o 
   2   1   5      446.25      423.98      8.33 o 
   3   1   5     2253.21     2418.56     41.82 o 
   4   1   5      499.34      541.31      9.38 o 
   5   1   5     1098.31     1065.08     13.74 o 
   6   1   5      430.80      432.20      7.33 o 
   7   1   5       37.73       39.37      1.32 o 
  -7   2   5      156.75      154.73      3.53 o 
  -6   2   5      355.26      365.57      7.41 o 
  -5   2   5      264.82      244.80      4.77 o 
  -4   2   5      536.61      534.71     15.84 o 
  -3   2   5      223.44      224.33      8.71 o 
  -2   2   5      401.10      425.84     16.14 o 
  -1   2   5      833.40      762.72     22.34 o 
   1   2   5      374.50      373.63     10.52 o 
   2   2   5      892.44      923.78     25.13 o 
   3   2   5        0.36        1.56      0.42 o 
   4   2   5       56.83       58.25      1.88 o 
   5   2   5       79.96       83.89      1.81 o 
   6   2   5      733.41      725.38     14.87 o 
   7   2   5       16.22       15.74      0.83 o 
  -7   3   5       26.03       22.30      1.04 o 
  -6   3   5      179.82      170.34      3.80 o 
  -5   3   5      224.07      215.99      9.30 o 
  -4   3   5      193.41      186.50      8.28 o 
  -3   3   5      568.60      617.96     23.68 o 
  -2   3   5     1094.43     1089.16     51.71 o 
  -1   3   5      901.00      895.94     44.79 o 
   0   3   5      136.67      130.43      6.46 o 
   1   3   5     1879.96     1864.13     88.65 o 
   2   3   5      117.20      120.97      6.23 o 
   3   3   5      336.82      334.82      9.63 o 
   4   3   5       38.90       40.16      2.89 o 
   5   3   5      171.08      163.44      8.54 o 
   6   3   5       38.00       41.52      1.55 o 
   7   3   5        5.03        5.29      0.81 o 
  -6   4   5      105.63       92.11      5.31 o 
  -5   4   5       43.03       40.40      4.39 o 
  -4   4   5        3.83        4.98      1.50 o 
  -3   4   5       30.53       26.09      2.08 o 
  -2   4   5       36.76       42.02      2.54 o 
  -1   4   5      327.48      344.20     15.93 o 
   1   4   5      806.97      860.62     40.40 o 
   2   4   5      303.57      299.65     15.24 o 
   3   4   5       16.27       13.85      1.62 o 
   4   4   5       35.00       44.32      3.00 o 
   6   4   5       33.69       28.86      2.31 o 
  -4   5   5      116.50      122.58      7.16 o 
  -3   5   5      176.61      195.53      9.93 o 
  -2   5   5      549.76      559.82     27.47 o 
  -1   5   5      218.21      220.00     10.85 o 
   0   5   5        2.47        3.23      0.69 o 
   1   5   5      388.52      404.68     19.16 o 
   2   5   5      223.63      220.00     10.85 o 
   3   5   5      100.59       91.65      5.31 o 
   4   5   5      184.45      188.84     10.39 o 
  -2   6   5      173.54      163.44      9.00 o 
  -1   6   5      704.67      693.51     24.07 o 
   0   6   5       69.49       59.33      3.46 o 
   1   6   5      529.42      483.40     25.39 o 
   2   6   5      157.66      136.20      7.85 o 
   3   6   5       37.67       36.94      3.00 o 
  -2  -8   6      115.49      113.81      7.39 o 
  -1  -8   6        6.09        6.57      1.05 o 
   0  -8   6       57.62       57.62      2.26 o 
   1  -8   6      222.54      199.83      7.64 o 
  -4  -7   6      111.38      109.48      5.77 o 
  -3  -7   6       61.66       61.03      2.11 o 
  -2  -7   6      100.02      101.68      2.36 o 
  -1  -7   6      160.12      179.29      3.98 o 
   0  -7   6      161.30      161.82      2.77 o 
   1  -7   6      686.47      665.74      8.95 o 
   2  -7   6        6.29        7.31      0.69 o 
   3  -7   6       36.26       33.51      1.16 o 
   4  -7   6       24.53       23.55      1.85 o 
  -5  -6   6       41.14       40.92      1.19 o 
  -4  -6   6      369.88      375.73      6.05 o 
  -3  -6   6       27.72       26.61      0.67 o 
  -2  -6   6        6.60        5.96      0.31 o 
  -1  -6   6      250.50      247.91      2.85 o 
   0  -6   6      102.83      111.15      1.45 o 
   1  -6   6      215.42      206.47      2.65 o 
   2  -6   6       63.58       63.18      1.39 o 
   3  -6   6       30.64       29.17      0.85 o 
   4  -6   6      123.53      125.05      2.42 o 
   5  -6   6       58.16       56.35      1.72 o 
  -6  -5   6       23.36       24.25      0.88 o 
  -5  -5   6       86.41       97.40      1.57 o 
  -4  -5   6       68.15       71.40      1.00 o 
  -3  -5   6       67.88       68.20      0.91 o 
  -2  -5   6       43.00       44.40      0.61 o 
  -1  -5   6       23.92       22.36      0.37 o 
   0  -5   6      637.17      645.52      5.81 o 
   1  -5   6     1208.62     1186.00     10.42 o 
   2  -5   6       22.63       20.64      0.43 o 
   3  -5   6      111.33      116.64      1.43 o 
   4  -5   6      287.18      292.21      4.39 o 
   5  -5   6      218.57      231.21      3.69 o 
   6  -5   6       88.48       88.48      2.46 o 
  -7  -4   6       80.16       80.86      2.83 o 
  -6  -4   6      507.34      493.02      7.63 o 
  -5  -4   6      317.82      305.56      4.02 o 
  -4  -4   6      326.82      330.16      3.51 o 
  -3  -4   6      466.94      455.88      4.16 o 
  -2  -4   6       79.82       77.96      0.82 o 
  -1  -4   6       40.05       44.06      0.47 o 
   0  -4   6      924.60      932.85      7.54 o 
   1  -4   6      961.01      984.33      8.11 o 
   2  -4   6      102.25      102.53      1.05 o 
   3  -4   6      122.44      118.26      1.15 o 
   4  -4   6       50.88       50.27      1.15 o 
   5  -4   6      678.92      709.03      8.42 o 
   6  -4   6      106.02      106.29      2.15 o 
  -7  -3   6       14.08       14.30      0.67 o 
  -6  -3   6        7.17        8.25      0.35 o 
  -5  -3   6       84.19       81.91      1.15 o 
  -4  -3   6      148.28      155.71      2.19 o 
  -3  -3   6      183.82      185.30      1.69 o 
  -2  -3   6     1129.68     1154.46      9.15 o 
  -1  -3   6      748.67      768.37      6.01 o 
   0  -3   6      255.19      251.53      2.12 o 
   1  -3   6     1521.17     1543.70     12.50 o 
   2  -3   6      214.41      214.96      1.93 o 
   3  -3   6      542.90      558.71      4.80 o 
   4  -3   6      280.12      273.18      2.59 o 
   5  -3   6      320.27      319.07      3.83 o 
   6  -3   6        5.08        5.80      0.40 o 
   7  -3   6        6.42        6.31      0.59 o 
  -7  -2   6       88.45       93.90      2.02 o 
  -6  -2   6      151.31      146.90      2.03 o 
  -5  -2   6      931.09      916.06      7.75 o 
  -4  -2   6      487.07      488.02      4.49 o 
  -3  -2   6      673.79      701.06      6.15 o 
  -2  -2   6       55.70       52.98      0.50 o 
  -1  -2   6       35.57       28.26      0.34 o 
   0  -2   6      690.34      665.00      5.80 o 
   1  -2   6      545.30      531.10      4.36 o 
   2  -2   6      642.78      654.74      5.00 o 
   3  -2   6      155.18      161.77      1.34 o 
   4  -2   6      138.17      135.43      1.24 o 
   5  -2   6      182.84      178.18      1.93 o 
   6  -2   6      225.83      217.34      3.30 o 
   7  -2   6       43.64       44.07      1.20 o 
  -8  -1   6       38.42       40.63      2.08 o 
  -7  -1   6      174.43      164.94      2.72 o 
  -6  -1   6      201.30      197.60      2.47 o 
  -5  -1   6       47.54       44.12      0.68 o 
  -4  -1   6      147.64      148.87      1.64 o 
  -3  -1   6      542.94      547.83      5.58 o 
  -2  -1   6      706.10      679.35      5.28 o 
  -1  -1   6      288.66      285.48      2.34 o 
   0  -1   6     1492.62     1391.55     11.25 o 
   1  -1   6     2371.46     2263.97     18.42 o 
   2  -1   6      813.89      847.01      7.71 o 
   3  -1   6      375.32      372.56      3.60 o 
   4  -1   6      121.73      109.61      1.30 o 
   5  -1   6       19.44       18.78      0.50 o 
   6  -1   6      251.72      259.37      3.59 o 
   7  -1   6       11.37       15.57      0.73 o 
  -7   0   6       48.94       48.05      1.01 o 
  -6   0   6      971.87      963.25     12.82 o 
  -5   0   6      327.62      310.94      3.49 o 
  -4   0   6     3933.71     4177.06     52.53 o 
  -3   0   6       12.76       11.72      0.37 o 
  -2   0   6     1174.42     1101.74     13.89 o 
  -1   0   6     3645.91     3387.67     49.04 o 
   0   0   6       93.26       96.40      1.23 o 
   1   0   6      443.19      389.74      4.68 o 
   2   0   6      911.63      855.73     11.13 o 
   3   0   6        0.30       -0.17      0.19 o 
   4   0   6      178.30      176.52      2.32 o 
   5   0   6      447.00      407.92      4.99 o 
   6   0   6        8.04        6.92      0.58 o 
   7   0   6       77.34       70.13      1.41 o 
  -8   1   6       38.27       38.78      2.54 o 
  -7   1   6      174.18      164.98      4.46 o 
  -6   1   6      199.46      202.75      3.37 o 
  -5   1   6       48.64       44.88      1.02 o 
  -4   1   6      147.84      154.60      3.63 o 
  -3   1   6      549.29      540.29     14.00 o 
  -2   1   6      707.31      666.66     17.11 o 
  -1   1   6      286.60      277.59      8.06 o 
   0   1   6     1501.92     1320.07     59.66 o 
   1   1   6     2369.81     2246.52     54.95 o 
   2   1   6      815.65      823.69     15.28 o 
   3   1   6      374.27      367.76      7.26 o 
   4   1   6      121.96      112.14      2.26 o 
   5   1   6       19.81       19.26      0.67 o 
   6   1   6      250.80      267.56      4.73 o 
   7   1   6       10.88       14.20      0.85 o 
  -7   2   6       91.46       92.22      2.32 o 
  -6   2   6      152.95      147.21      3.32 o 
  -5   2   6      931.19      906.93     21.98 o 
  -4   2   6      488.33      486.76     14.99 o 
  -3   2   6      674.72      725.43     27.29 o 
  -2   2   6       55.99       53.47      2.38 o 
  -1   2   6       35.88       29.44      1.39 o 
   0   2   6      691.72      598.60     25.02 o 
   1   2   6      544.41      498.58     15.94 o 
   2   2   6      645.09      663.39     18.16 o 
   3   2   6      153.50      162.08      3.99 o 
   4   2   6      137.34      132.30      3.32 o 
   5   2   6      182.87      175.09      3.49 o 
   6   2   6      223.56      225.71      5.44 o 
   7   2   6       43.14       41.76      1.36 o 
  -7   3   6       13.85       15.74      1.91 o 
  -6   3   6        6.63        6.93      0.73 o 
  -5   3   6       82.76       78.74      2.83 o 
  -4   3   6      149.89      163.58      5.53 o 
  -3   3   6      182.40      186.69      7.43 o 
  -2   3   6     1125.40     1210.36     56.33 o 
  -1   3   6      748.79      774.97     36.94 o 
   0   3   6      255.27      234.78     10.85 o 
   1   3   6     1518.39     1585.26     74.10 o 
   2   3   6      212.46      207.27      6.97 o 
   3   3   6      542.72      543.94     15.65 o 
   4   3   6      284.01      268.71     18.70 o 
   5   3   6      324.90      300.57     14.77 o 
   6   3   6        5.30        5.25      0.70 o 
   7   3   6        6.34        5.84      0.80 o 
  -6   4   6      505.54      472.55     22.85 o 
  -5   4   6      317.81      254.86     15.70 o 
  -4   4   6      326.69      333.90     12.24 o 
  -3   4   6      468.61      473.02     22.39 o 
  -2   4   6       80.11       81.49      4.39 o 
  -1   4   6       40.99       45.71      2.54 o 
   1   4   6      959.75      984.81     47.09 o 
   2   4   6      102.40      107.35      5.77 o 
   3   4   6      122.39      114.04      6.46 o 
   4   4   6       51.76       44.32      3.23 o 
   6   4   6      108.19       91.88      5.31 o 
  -4   5   6       67.22       68.79      4.62 o 
  -3   5   6       68.54       71.79      4.16 o 
  -2   5   6       43.65       46.17      3.00 o 
  -1   5   6       24.09       23.32      1.62 o 
   0   5   6      643.68      699.25     31.86 o 
   1   5   6     1210.35     1216.59     57.48 o 
   2   5   6       23.36       24.47      1.85 o 
   3   5   6      110.72      108.50      6.46 o 
   4   5   6      287.23      285.10     15.24 o 
  -3   6   6       27.27       19.39      2.08 o 
  -2   6   6        6.41        6.00      1.15 o 
  -1   6   6      251.25      235.68      8.72 o 
   0   6   6      102.76      103.42      5.77 o 
   1   6   6      215.57      187.68     10.39 o 
   2   6   6       63.58       63.02      3.69 o 
  -1  -8   7      135.14      137.03      8.20 o 
   0  -8   7        4.60        4.49      0.80 o 
   1  -8   7       86.13       75.36      3.37 o 
  -4  -7   7       41.64       39.27      2.19 o 
  -3  -7   7       29.91       30.93      1.13 o 
  -2  -7   7       36.56       37.41      1.20 o 
  -1  -7   7       76.42       75.83      1.52 o 
   0  -7   7       32.09       33.27      0.92 o 
   1  -7   7      258.95      269.11      4.21 o 
   2  -7   7       51.30       43.43      1.43 o 
   3  -7   7       13.44       14.25      0.81 o 
  -5  -6   7      112.28      108.96      2.59 o 
  -4  -6   7       50.80       52.13      1.24 o 
  -3  -6   7      334.05      323.50      5.04 o 
  -2  -6   7       22.75       24.25      0.49 o 
  -1  -6   7      294.29      296.61      3.30 o 
   0  -6   7        0.56        1.50      0.23 o 
   1  -6   7       90.86       97.87      1.43 o 
   2  -6   7      167.11      173.94      2.95 o 
   3  -6   7       37.54       34.06      0.99 o 
   4  -6   7       49.47       47.28      1.68 o 
   5  -6   7       86.93       92.35      3.81 o 
  -6  -5   7       34.71       33.15      1.36 o 
  -5  -5   7      299.16      303.51      4.47 o 
  -4  -5   7       53.68       52.66      0.89 o 
  -3  -5   7       26.96       30.03      0.51 o 
  -2  -5   7      137.66      139.81      1.54 o 
  -1  -5   7        1.83        1.45      0.17 o 
   0  -5   7       53.05       58.00      0.65 o 
   1  -5   7      164.45      162.71      1.71 o 
   2  -5   7      270.43      268.96      3.15 o 
   3  -5   7      316.51      311.80      4.37 o 
   4  -5   7      324.82      326.31      4.78 o 
   5  -5   7       35.61       37.33      1.10 o 
   6  -5   7       35.10       36.92      1.39 o 
  -7  -4   7       74.44       75.77      2.85 o 
  -6  -4   7       32.15       33.65      0.88 o 
  -5  -4   7      118.93      121.29      1.69 o 
  -4  -4   7      119.76      120.98      1.66 o 
  -3  -4   7      589.92      613.23      5.67 o 
  -2  -4   7      692.63      703.65      5.85 o 
  -1  -4   7      669.30      684.84      5.57 o 
   0  -4   7     1025.11     1069.72      8.70 o 
   1  -4   7      728.50      735.06      6.25 o 
   2  -4   7      124.17      118.18      1.18 o 
   3  -4   7       15.10       14.21      0.30 o 
   4  -4   7      599.17      608.80      6.95 o 
   5  -4   7      143.26      144.86      2.04 o 
   6  -4   7       64.98       64.27      1.65 o 
  -7  -3   7      151.15      147.92      3.61 o 
  -6  -3   7       68.76       64.06      1.06 o 
  -5  -3   7      914.02      897.63      9.69 o 
  -4  -3   7      552.33      542.44      5.29 o 
  -3  -3   7       57.31       66.44      0.68 o 
  -2  -3   7      640.19      661.13      5.27 o 
  -1  -3   7      566.96      549.93      4.15 o 
   0  -3   7      843.86      855.42      6.69 o 
   1  -3   7       31.99       38.37      0.41 o 
   2  -3   7      632.67      630.35      5.43 o 
   3  -3   7      323.36      316.47      2.70 o 
   4  -3   7      351.63      354.27      3.30 o 
   5  -3   7      514.07      535.71      6.00 o 
   6  -3   7       25.35       28.62      0.75 o 
   7  -3   7      206.23      208.66      4.79 o 
  -7  -2   7       57.17       62.82      1.65 o 
  -6  -2   7     1361.45     1372.06     16.97 o 
  -5  -2   7      172.44      169.53      1.66 o 
  -4  -2   7      284.13      278.72      2.64 o 
  -3  -2   7      407.42      414.90      3.67 o 
  -2  -2   7      641.41      624.71      5.01 o 
  -1  -2   7     1219.34     1238.09     10.38 o 
   0  -2   7      929.50      895.84      7.02 o 
   1  -2   7      951.51      957.95      7.95 o 
   2  -2   7     1830.15     1908.04     14.31 o 
   3  -2   7      924.11      945.84      7.72 o 
   4  -2   7      435.25      417.17      3.32 o 
   5  -2   7      190.95      188.12      1.93 o 
   6  -2   7      296.94      280.71      4.13 o 
   7  -2   7        0.17        0.22      0.39 o 
  -7  -1   7      297.04      286.97      4.74 o 
  -6  -1   7      241.18      236.13      3.06 o 
  -5  -1   7      647.84      614.39      5.96 o 
  -4  -1   7       56.19       53.95      0.75 o 
  -3  -1   7      122.64      123.65      1.39 o 
  -2  -1   7      237.34      246.85      2.29 o 
  -1  -1   7     1000.36      936.87      7.49 o 
   0  -1   7      182.02      194.11      1.62 o 
   1  -1   7      830.21      839.25      7.00 o 
   2  -1   7       81.16       68.79      0.73 o 
   3  -1   7      211.69      240.59      2.43 o 
   4  -1   7       10.31        9.54      0.28 o 
   5  -1   7       90.24       91.58      1.59 o 
   6  -1   7      129.82      117.54      1.84 o 
   7  -1   7        1.13        0.54      0.42 o 
  -7   0   7        6.81       10.26      0.49 o 
  -6   0   7      255.21      259.29      3.77 o 
  -5   0   7       11.13       11.41      0.43 o 
  -4   0   7      591.02      668.00      8.60 o 
  -3   0   7      444.22      468.73      6.78 o 
  -2   0   7      709.36      645.39      8.96 o 
  -1   0   7     1192.89     1149.42     14.40 o 
   0   0   7      860.22      717.71      8.26 o 
   1   0   7        5.08        5.34      0.25 o 
   2   0   7      339.78      381.25      4.32 o 
   3   0   7      184.68      212.46      3.39 o 
   4   0   7      505.61      503.84      5.97 o 
   5   0   7       41.90       48.64      0.93 o 
   6   0   7      365.55      349.76      5.43 o 
   7   0   7       44.66       42.59      1.00 o 
  -7   1   7      298.21      295.56      6.02 o 
  -6   1   7      241.17      241.08      4.00 o 
  -5   1   7      645.95      613.32      8.95 o 
  -4   1   7       54.75       54.29      1.55 o 
  -3   1   7      121.09      115.91      3.49 o 
  -2   1   7      235.08      253.85      8.19 o 
  -1   1   7     1003.19      912.79     27.42 o 
   0   1   7      182.28      188.36     15.70 o 
   1   1   7      831.16      796.63     14.91 o 
   2   1   7       79.23       67.75      1.65 o 
   3   1   7      215.25      238.54      4.50 o 
   4   1   7       10.25        9.82      0.51 o 
   5   1   7       91.77       90.71      1.56 o 
   6   1   7      129.63      119.36      2.55 o 
   7   1   7        1.28        0.61      0.51 o 
  -7   2   7       56.83       62.86      3.18 o 
  -6   2   7     1361.09     1343.55     25.57 o 
  -5   2   7      168.55      167.95      3.74 o 
  -4   2   7      286.18      271.29      6.23 o 
  -3   2   7      407.31      428.85     15.92 o 
  -2   2   7      634.38      621.11     23.68 o 
  -1   2   7     1227.94     1203.05     39.28 o 
   0   2   7      925.96      825.55     33.99 o 
   1   2   7      949.65      938.30     24.39 o 
   2   2   7     1831.06     1945.61     44.37 o 
   3   2   7      926.12      937.33     22.15 o 
   4   2   7      438.64      420.17      9.02 o 
   5   2   7      191.42      184.08      3.68 o 
   6   2   7      300.33      286.31      6.77 o 
   7   2   7        0.24        0.63      0.50 o 
  -7   3   7      150.79      142.20      7.16 o 
  -6   3   7       68.30       62.16      2.92 o 
  -5   3   7      914.54      861.84     23.64 o 
  -4   3   7      554.06      568.04     16.80 o 
  -3   3   7       58.49       67.88      3.05 o 
  -2   3   7      639.92      676.17     32.32 o 
  -1   3   7      565.22      526.76     17.66 o 
   0   3   7      845.52      793.39     27.28 o 
   1   3   7       32.28       36.18      2.11 o 
   2   3   7      634.21      625.06     17.52 o 
   3   3   7      322.57      300.50      9.15 o 
   4   3   7      347.89      328.83     23.43 o 
   5   3   7      512.87      516.42     23.32 o 
   6   3   7       26.15       29.48      1.33 o 
   7   3   7      206.54      206.68      6.01 o 
  -6   4   7       32.20       34.86      2.31 o 
  -5   4   7      118.25      110.12      7.85 o 
  -4   4   7      119.94      113.51     11.89 o 
  -3   4   7      588.33      637.38     30.24 o 
  -2   4   7      697.32      734.57     34.63 o 
  -1   4   7      667.77      718.41     33.70 o 
   0   4   7     1018.46     1097.79     36.32 o 
   1   4   7      727.30      764.58     35.55 o 
   2   4   7      125.12      126.05      6.46 o 
   3   4   7       14.10       12.24      1.62 o 
   6   4   7       64.21       66.02      3.92 o 
  -4   5   7       53.27       51.25      3.69 o 
  -3   5   7       26.85       29.32      2.54 o 
  -2   5   7      137.24      137.36      7.62 o 
  -1   5   7        1.72        2.54      0.69 o 
   0   5   7       51.33       53.79      3.23 o 
   1   5   7      162.16      165.75      8.31 o 
   2   5   7      272.90      265.02     13.85 o 
   3   5   7      314.04      283.95     15.70 o 
   4   5   7      327.03      295.26     16.62 o 
  -2   6   7       23.76       22.62      2.08 o 
  -1   6   7      293.64      285.79     14.54 o 
   0   6   7        0.35        0.69      0.49 o 
   1   6   7       89.12       87.95      5.31 o 
   2   6   7      166.58      165.29      9.00 o 
  -1  -8   8       48.42       48.36      2.38 o 
   0  -8   8        1.72        2.61      0.73 o 
   1  -8   8      197.13      206.84     12.93 o 
  -4  -7   8       29.78       30.01      2.08 o 
  -3  -7   8        9.30        8.90      0.62 o 
  -2  -7   8        5.28       10.03      0.88 o 
  -1  -7   8       19.94       23.64      0.73 o 
   0  -7   8      268.46      265.18      4.65 o 
   1  -7   8       36.53       35.55      1.05 o 
   2  -7   8        7.59       12.28      1.08 o 
   3  -7   8      159.05      161.63      3.19 o 
  -5  -6   8       10.13       10.25      0.57 o 
  -4  -6   8        0.77        1.38      0.35 o 
  -3  -6   8      129.37      131.36      2.32 o 
  -2  -6   8      138.17      133.14      1.84 o 
  -1  -6   8      115.20      116.30      1.44 o 
   0  -6   8      204.30      206.31      2.32 o 
   1  -6   8       30.47       31.60      0.91 o 
   2  -6   8      172.90      169.05      3.13 o 
   3  -6   8       10.64       12.18      0.61 o 
   4  -6   8      302.59      312.03      5.57 o 
   5  -6   8       16.73       14.77      1.39 o 
  -6  -5   8       41.94       38.96      1.45 o 
  -5  -5   8      133.00      134.13      2.15 o 
  -4  -5   8      174.57      176.43      2.92 o 
  -3  -5   8       35.72       32.84      0.55 o 
  -2  -5   8       21.35       23.81      0.43 o 
  -1  -5   8       50.52       54.27      0.71 o 
   0  -5   8      452.20      461.61      4.16 o 
   1  -5   8       77.28       79.86      0.93 o 
   2  -5   8       13.16       11.17      0.31 o 
   3  -5   8       79.14       79.96      1.03 o 
   4  -5   8      278.34      293.19      4.75 o 
   5  -5   8      124.43      118.17      2.13 o 
   6  -5   8       77.12       72.49      3.46 o 
  -6  -4   8      141.56      133.95      2.66 o 
  -5  -4   8      236.94      245.76      4.13 o 
  -4  -4   8      174.71      168.76      2.65 o 
  -3  -4   8      566.50      560.90      5.34 o 
  -2  -4   8        8.92       10.73      0.24 o 
  -1  -4   8      182.50      180.78      1.60 o 
   0  -4   8      280.04      315.55      2.78 o 
   1  -4   8       83.61       81.52      0.83 o 
   2  -4   8      100.04       94.09      1.08 o 
   3  -4   8        2.18        2.97      0.16 o 
   4  -4   8      478.62      488.90      5.95 o 
   5  -4   8      172.72      181.75      2.50 o 
   6  -4   8      173.66      187.22      4.17 o 
  -7  -3   8        8.05        6.83      0.84 o 
  -6  -3   8      118.24      120.02      1.65 o 
  -5  -3   8      225.63      220.74      2.58 o 
  -4  -3   8       32.78       29.33      0.82 o 
  -3  -3   8       65.50       60.59      0.72 o 
  -2  -3   8       94.65       94.25      0.86 o 
  -1  -3   8      274.25      275.63      2.23 o 
   0  -3   8      798.78      841.51      6.77 o 
   1  -3   8      131.27      138.99      1.21 o 
   2  -3   8      234.35      241.49      2.14 o 
   3  -3   8      496.90      495.95      4.29 o 
   4  -3   8      413.83      406.41      3.69 o 
   5  -3   8      706.59      673.43      7.69 o 
   6  -3   8      181.56      190.24      2.90 o 
   7  -3   8        6.78        5.28      0.54 o 
  -7  -2   8       66.17       64.46      1.65 o 
  -6  -2   8      169.02      156.28      2.86 o 
  -5  -2   8      380.96      398.85      3.64 o 
  -4  -2   8      398.36      416.19      3.61 o 
  -3  -2   8      625.87      644.21      5.69 o 
  -2  -2   8      803.75      843.59      7.17 o 
  -1  -2   8      318.46      325.35      2.73 o 
   0  -2   8      174.56      192.92      1.57 o 
   1  -2   8      952.00      953.51      7.12 o 
   2  -2   8      600.00      659.89      5.02 o 
   3  -2   8      474.52      491.52      4.00 o 
   4  -2   8      311.80      299.19      2.93 o 
   5  -2   8      147.98      145.49      1.67 o 
   6  -2   8        6.81        5.75      0.40 o 
   7  -2   8       37.38       37.43      1.07 o 
  -7  -1   8       10.19        8.67      0.46 o 
  -6  -1   8       81.22       82.30      1.25 o 
  -5  -1   8      501.44      477.21      4.98 o 
  -4  -1   8      148.74      143.26      1.67 o 
  -3  -1   8      819.01      884.64      9.50 o 
  -2  -1   8      184.96      185.96      1.70 o 
  -1  -1   8     2963.10     2850.05     22.40 o 
   0  -1   8     7198.63     6644.42     50.14 o 
   1  -1   8     1126.94     1127.95      9.19 o 
   2  -1   8     2208.78     2266.32     20.59 o 
   3  -1   8      887.96      932.34      9.00 o 
   4  -1   8      227.16      231.44      2.46 o 
   5  -1   8      690.15      668.74      7.69 o 
   6  -1   8      333.90      319.49      4.43 o 
   7  -1   8       72.61       82.68      2.25 o 
  -7   0   8        1.82        2.92      0.49 o 
  -6   0   8       20.01       15.16      0.58 o 
  -5   0   8      603.78      581.81      6.58 o 
  -4   0   8       26.18       40.36      0.82 o 
  -3   0   8      470.82      473.45      6.88 o 
  -2   0   8      285.44      301.84      5.06 o 
  -1   0   8     2239.66     2176.94     24.20 o 
   0   0   8      677.76      626.06      6.61 o 
   1   0   8     1244.36     1172.28     12.60 o 
   2   0   8     5610.69     5769.64     70.23 o 
   3   0   8       55.03       59.33      1.09 o 
   4   0   8      112.89      128.08      1.70 o 
   5   0   8       54.55       60.87      1.27 o 
   6   0   8      987.66      957.31     13.86 o 
   7   0   8       90.72       97.07      1.76 o 
  -7   1   8        9.85        8.25      0.84 o 
  -6   1   8       80.52       81.35      1.79 o 
  -5   1   8      499.68      471.35      6.75 o 
  -4   1   8      152.13      151.95      3.19 o 
  -3   1   8      812.11      870.89     26.37 o 
  -2   1   8      183.74      189.47      6.43 o 
  -1   1   8     2962.48     2749.19     71.93 o 
   0   1   8     7210.82     6484.15    187.34 o 
   1   1   8     1126.26     1075.78     20.06 o 
   2   1   8     2201.72     2251.05     43.64 o 
   3   1   8      880.37      922.89     16.80 o 
   4   1   8      227.96      233.92      3.93 o 
   5   1   8      691.23      666.45      9.35 o 
   6   1   8      331.95      323.44      5.63 o 
   7   1   8       72.26       84.85      2.14 o 
  -7   2   8       67.15       63.68      2.37 o 
  -6   2   8      168.84      158.26      3.52 o 
  -5   2   8      379.54      392.05      7.87 o 
  -4   2   8      399.46      399.04      8.23 o 
  -3   2   8      620.43      641.60     24.18 o 
  -2   2   8      803.08      857.00     32.17 o 
  -1   2   8      315.02      311.35      9.34 o 
   0   2   8      175.24      186.07      4.91 o 
   1   2   8      944.71      934.08     22.79 o 
   2   2   8      593.62      642.31     17.58 o 
   3   2   8      476.74      485.13     10.28 o 
   4   2   8      312.87      302.53      7.37 o 
   5   2   8      147.74      143.26      3.42 o 
   6   2   8        6.69        6.31      0.64 o 
   7   2   8       37.01       34.30      1.58 o 
  -7   3   8        8.75        9.23      1.62 o 
  -6   3   8      119.40      120.93      3.32 o 
  -5   3   8      226.33      214.45      8.63 o 
  -4   3   8       33.53       28.96      1.78 o 
  -3   3   8       65.79       60.53      2.88 o 
  -2   3   8       94.52       95.80      5.08 o 
  -1   3   8      270.98      274.64      9.10 o 
   0   3   8      800.31      816.01     27.44 o 
   1   3   8      133.51      138.47      9.12 o 
   2   3   8      232.89      234.17      6.98 o 
   3   3   8      492.09      471.65     14.07 o 
   4   3   8      418.24      400.07     14.75 o 
   5   3   8      701.33      661.43     21.78 o 
   6   3   8      181.64      186.14      4.70 o 
   7   3   8        6.95        5.85      0.69 o 
  -6   4   8      142.58      137.13      6.93 o 
  -5   4   8      236.48      210.31     12.70 o 
  -4   4   8      173.59      167.99     11.43 o 
  -3   4   8      568.95      588.90     27.24 o 
  -2   4   8        8.58       10.39      1.39 o 
  -1   4   8      181.36      193.68      9.46 o 
   0   4   8      277.26      317.37     11.02 o 
   1   4   8       82.83       80.14      8.77 o 
   2   4   8      101.97       98.57      5.08 o 
   3   4   8        2.07        2.54      0.92 o 
   6   4   8      174.00      154.44      8.54 o 
  -4   5   8      175.00      159.61     22.05 o 
  -3   5   8       37.15       28.39      2.54 o 
  -2   5   8       21.20       23.32      2.08 o 
  -1   5   8       51.53       52.17      3.23 o 
   0   5   8      451.38      471.03     16.00 o 
   1   5   8       76.53       73.98      3.10 o 
   2   5   8       12.70       16.85      1.62 o 
   3   5   8       79.76       77.34      4.85 o 
  -2   6   8      136.00      125.81      7.39 o 
  -1   6   8      114.30      114.99      4.40 o 
   0   6   8      204.41      199.57     12.70 o 
   1   6   8       30.27       30.47      2.31 o 
   2   6   8      173.62      164.60      9.00 o 
  -1  -8   9      131.88      130.91      5.21 o 
   0  -8   9       90.27       82.55      3.54 o 
   1  -8   9       17.54       15.47      2.54 o 
  -3  -7   9      300.10      292.31      6.39 o 
  -2  -7   9      153.55      154.84      2.89 o 
  -1  -7   9       57.10       54.58      1.18 o 
   0  -7   9       42.40       40.82      1.17 o 
   1  -7   9       77.56       79.26      2.10 o 
   2  -7   9       29.34       28.34      1.73 o 
   3  -7   9      134.18      140.58      3.19 o 
  -5  -6   9       85.01       80.67      2.92 o 
  -4  -6   9      432.62      436.70      7.41 o 
  -3  -6   9      265.20      269.98      4.18 o 
  -2  -6   9      677.15      662.37      7.38 o 
  -1  -6   9       43.99       44.52      0.71 o 
   0  -6   9      212.36      223.23      2.69 o 
   1  -6   9      307.25      313.35      4.23 o 
   2  -6   9       30.79       30.41      0.90 o 
   3  -6   9       95.13      111.65      4.80 o 
   4  -6   9       27.18       30.23      0.89 o 
   5  -6   9       53.25       59.79      3.00 o 
  -6  -5   9      166.00      156.36      4.07 o 
  -5  -5   9       45.06       45.88      1.06 o 
  -4  -5   9        4.72        4.78      0.43 o 
  -3  -5   9       71.75       72.11      1.01 o 
  -2  -5   9      551.52      538.39      5.36 o 
  -1  -5   9       88.98       92.24      1.00 o 
   0  -5   9      737.65      767.76      7.19 o 
   1  -5   9       68.38       68.20      0.78 o 
   2  -5   9      140.59      136.78      1.55 o 
   3  -5   9       80.93       88.57      1.15 o 
   4  -5   9       18.83       21.12      0.67 o 
   5  -5   9      163.98      161.34      3.52 o 
   6  -5   9       17.64       17.54      1.39 o 
  -6  -4   9      122.90      121.87      2.29 o 
  -5  -4   9      541.94      536.58      7.31 o 
  -4  -4   9      154.21      160.45      2.07 o 
  -3  -4   9      108.27      107.15      1.44 o 
  -2  -4   9      663.59      666.94      5.78 o 
  -1  -4   9      290.28      304.65      2.73 o 
   0  -4   9      473.43      509.32      4.44 o 
   1  -4   9       62.74       65.54      0.71 o 
   2  -4   9       32.40       32.66      0.43 o 
   3  -4   9      355.92      349.21      3.34 o 
   4  -4   9       63.45       55.00      1.20 o 
   5  -4   9       54.70       56.97      0.99 o 
   6  -4   9      108.58      105.14      2.60 o 
  -7  -3   9       74.11       64.10      1.63 o 
  -6  -3   9       98.30      106.13      1.53 o 
  -5  -3   9      399.54      402.89      4.77 o 
  -4  -3   9      124.78      124.43      1.38 o 
  -3  -3   9      490.63      502.29      4.36 o 
  -2  -3   9     1321.84     1333.67     10.63 o 
  -1  -3   9      121.67      113.26      1.04 o 
   0  -3   9       98.04       96.91      0.79 o 
   1  -3   9      908.67      941.07      7.48 o 
   2  -3   9      718.60      727.59      5.81 o 
   3  -3   9      133.85      138.90      1.40 o 
   4  -3   9      136.75      148.52      1.50 o 
   5  -3   9        1.31        1.52      0.24 o 
   6  -3   9      113.53      111.32      1.75 o 
   7  -3   9       10.10        7.24      0.61 o 
  -7  -2   9        2.26        1.76      0.42 o 
  -6  -2   9      945.65      947.43     12.20 o 
  -5  -2   9      310.65      297.96      3.07 o 
  -4  -2   9       72.15       86.38      0.94 o 
  -3  -2   9      630.29      663.43      5.89 o 
  -2  -2   9     3439.75     3417.98     30.38 o 
  -1  -2   9     1150.06     1174.96      9.41 o 
   0  -2   9      704.53      726.84      5.73 o 
   1  -2   9      205.41      203.46      1.63 o 
   2  -2   9     1023.38     1050.68      8.37 o 
   3  -2   9       63.84       68.91      0.68 o 
   4  -2   9       45.72       47.61      0.52 o 
   5  -2   9      309.82      308.51      3.42 o 
   6  -2   9       48.93       49.80      1.19 o 
   7  -2   9       40.22       41.59      1.20 o 
  -7  -1   9       52.26       51.88      1.22 o 
  -6  -1   9       56.17       59.00      0.99 o 
  -5  -1   9       38.29       38.83      0.66 o 
  -4  -1   9       24.46       23.48      0.45 o 
  -3  -1   9       67.50       67.24      0.83 o 
  -2  -1   9      572.21      596.79      5.97 o 
  -1  -1   9     1007.03      965.99      7.56 o 
   0  -1   9      303.91      299.96      2.27 o 
   1  -1   9      639.83      600.87      5.25 o 
   2  -1   9     1687.84     1703.87     14.98 o 
   3  -1   9       15.41       18.58      0.33 o 
   4  -1   9      389.97      382.19      3.72 o 
   5  -1   9       52.60       62.90      1.04 o 
   6  -1   9      213.24      201.89      2.94 o 
   7  -1   9      113.94      118.80      3.97 o 
  -7   0   9      223.43      259.24      5.70 o 
  -6   0   9      297.72      329.42      4.64 o 
  -5   0   9       25.39       29.57      0.61 o 
  -4   0   9      672.30      634.11      8.69 o 
  -3   0   9        2.17        4.49      0.26 o 
  -2   0   9     5707.84     5865.63     87.21 o 
  -1   0   9      368.54      344.22      4.14 o 
   0   0   9      911.88      834.28      9.02 o 
   1   0   9      818.47      793.30     10.20 o 
   2   0   9     6514.43     6602.47     84.26 o 
   3   0   9      130.28      137.06      2.06 o 
   4   0   9        0.61        0.63      0.18 o 
   5   0   9      256.86      248.15      3.18 o 
   6   0   9      217.89      204.74      3.01 o 
   7   0   9        0.00        0.50      0.34 o 
  -7   1   9       52.30       51.60      2.42 o 
  -6   1   9       56.33       59.89      1.41 o 
  -5   1   9       38.67       40.11      1.21 o 
  -4   1   9       23.33       23.52      0.82 o 
  -3   1   9       68.00       70.57      5.24 o 
  -2   1   9      570.02      608.29     23.34 o 
  -1   1   9     1000.36      964.73     24.57 o 
   0   1   9      305.57      289.45      6.95 o 
   1   1   9      639.63      561.53     16.45 o 
   2   1   9     1692.99     1626.71     29.33 o 
   3   1   9       13.97       17.99      0.63 o 
   4   1   9      388.26      381.16      5.67 o 
   5   1   9       51.76       62.86      1.36 o 
   6   1   9      215.24      207.73      4.15 o 
   7   1   9      114.47      124.59      2.88 o 
  -7   2   9        2.14        1.74      0.66 o 
  -6   2   9      949.19      947.10     18.08 o 
  -5   2   9      309.93      294.93      5.61 o 
  -4   2   9       71.04       84.39      2.83 o 
  -3   2   9      628.02      672.09     21.55 o 
  -2   2   9     3440.22     3537.71    129.13 o 
  -1   2   9     1154.32     1140.90     37.40 o 
   0   2   9      705.61      693.24     17.82 o 
   1   2   9      205.03      195.67      7.80 o 
   2   2   9     1029.49     1030.49     25.03 o 
   3   2   9       63.76       68.39      2.33 o 
   4   2   9       44.33       44.98      1.77 o 
   5   2   9      309.27      305.41      6.62 o 
   6   2   9       50.27       53.55      1.59 o 
   7   2   9       40.50       41.35      1.57 o 
  -7   3   9       74.55       59.79      3.92 o 
  -6   3   9       98.83      101.10      4.00 o 
  -5   3   9      401.92      393.55      9.75 o 
  -4   3   9      121.94      127.68      4.61 o 
  -3   3   9      492.14      502.76     19.47 o 
  -2   3   9     1326.48     1341.71     63.72 o 
  -1   3   9      119.66      105.89      3.81 o 
   0   3   9       95.72       92.81      2.79 o 
   1   3   9      915.92      955.10     38.55 o 
   2   3   9      716.62      685.98     23.92 o 
   3   3   9      133.65      135.59      4.53 o 
   4   3   9      140.48      147.05      7.39 o 
   5   3   9        1.46        2.10      1.04 o 
   6   3   9      111.69      104.16      2.96 o 
   7   3   9       10.20        7.92      1.05 o 
  -6   4   9      123.77      108.27      6.00 o 
  -5   4   9      540.43      480.76     18.35 o 
  -4   4   9      153.07      149.99     13.97 o 
  -3   4   9      106.32      105.50      6.00 o 
  -2   4   9      657.23      709.64     33.01 o 
  -1   4   9      291.98      321.35     15.01 o 
   0   4   9      475.49      528.09     19.28 o 
   1   4   9       61.58       67.64      3.69 o 
   2   4   9       31.72       34.17      2.31 o 
   3   4   9      360.01      360.36     17.54 o 
   6   4   9      108.30      107.35      5.77 o 
  -4   5   9        4.33        4.10      1.19 o 
  -3   5   9       71.81       74.57      4.62 o 
  -2   5   9      551.83      551.04     26.78 o 
  -1   5   9       88.32       95.57      5.08 o 
   0   5   9      738.97      750.63     26.28 o 
   1   5   9       68.92       72.67      6.23 o 
   2   5   9      139.79      140.82      7.39 o 
   3   5   9       82.30       87.95      5.08 o 
  -2   6   9      678.52      662.86     23.08 o 
  -1   6   9       43.45       44.35      2.04 o 
   0   6   9      210.60      215.28     12.12 o 
   1   6   9      306.25      291.34     15.47 o 
   2   6   9       31.26       28.16      2.31 o 
   0  -8  10        6.73        3.92      1.62 o 
  -3  -7  10       61.69       52.65      2.18 o 
  -2  -7  10      126.63      127.99      2.33 o 
  -1  -7  10      112.53      112.93      2.90 o 
   0  -7  10        3.50        4.34      0.51 o 
   1  -7  10      169.26      169.93      4.20 o 
   2  -7  10        1.30        1.14      0.83 o 
   3  -7  10       22.88       23.39      0.87 o 
  -5  -6  10       58.04       60.49      2.27 o 
  -4  -6  10       84.26       81.20      1.64 o 
  -3  -6  10      155.66      150.10      2.36 o 
  -2  -6  10      487.30      506.32      6.95 o 
  -1  -6  10       88.91       97.59      1.24 o 
   0  -6  10      362.74      379.14      4.87 o 
   1  -6  10      158.56      158.89      2.41 o 
   2  -6  10      262.46      253.05      4.10 o 
   3  -6  10      308.15      304.60      6.25 o 
   4  -6  10       56.79       59.49      1.45 o 
   5  -6  10       82.14       81.03      3.69 o 
  -6  -5  10      112.12      119.30      3.91 o 
  -5  -5  10       80.25       84.25      1.31 o 
  -4  -5  10      632.24      671.19      8.81 o 
  -3  -5  10       41.15       44.46      0.73 o 
  -2  -5  10       84.81       82.81      1.14 o 
  -1  -5  10        2.99        5.06      0.21 o 
   0  -5  10      862.35      865.26      8.63 o 
   1  -5  10      384.25      382.41      3.67 o 
   2  -5  10       52.78       51.07      0.77 o 
   3  -5  10      602.95      603.25      6.72 o 
   4  -5  10      320.65      342.93      5.15 o 
   5  -5  10       69.81       80.81      1.91 o 
  -6  -4  10       21.29       22.14      0.71 o 
  -5  -4  10      105.12      109.65      1.87 o 
  -4  -4  10       95.60      101.89      1.50 o 
  -3  -4  10      174.07      180.82      1.83 o 
  -2  -4  10      460.27      443.92      3.83 o 
  -1  -4  10      125.84      135.44      1.20 o 
   0  -4  10       74.84       75.06      0.78 o 
   1  -4  10      421.30      461.44      4.14 o 
   2  -4  10      211.65      199.02      1.82 o 
   3  -4  10      234.00      220.34      2.85 o 
   4  -4  10      143.05      158.12      2.13 o 
   5  -4  10       57.25       56.68      1.49 o 
   6  -4  10       25.42       28.85      1.27 o 
  -7  -3  10       82.04       75.75      2.76 o 
  -6  -3  10      341.09      342.57      4.87 o 
  -5  -3  10       55.43       56.77      1.02 o 
  -4  -3  10       20.63       17.96      0.39 o 
  -3  -3  10       57.35       58.09      0.77 o 
  -2  -3  10      378.38      378.43      3.58 o 
  -1  -3  10      286.99      302.33      2.69 o 
   0  -3  10       18.15       19.94      0.28 o 
   1  -3  10      503.88      489.93      3.98 o 
   2  -3  10       28.49       31.93      0.37 o 
   3  -3  10      315.65      309.23      2.68 o 
   4  -3  10      188.66      189.27      1.85 o 
   5  -3  10      213.17      225.85      2.86 o 
   6  -3  10       93.81      107.45      1.95 o 
   7  -3  10        0.76       -0.21      0.51 o 
  -7  -2  10       69.17       74.24      1.64 o 
  -6  -2  10       84.81       83.46      1.44 o 
  -5  -2  10      157.63      169.99      2.01 o 
  -4  -2  10      274.86      274.36      2.53 o 
  -3  -2  10      162.16      157.16      1.54 o 
  -2  -2  10     1006.91     1048.64      9.07 o 
  -1  -2  10      136.28      148.16      1.22 o 
   0  -2  10     1561.37     1671.96     13.34 o 
   1  -2  10     1377.00     1388.29     10.84 o 
   2  -2  10      569.48      577.82      4.71 o 
   3  -2  10      217.43      224.38      1.96 o 
   4  -2  10      160.66      157.59      1.37 o 
   5  -2  10       10.43       11.61      0.43 o 
   6  -2  10       60.45       55.77      1.37 o 
   7  -2  10       60.93       56.52      1.41 o 
  -7  -1  10       45.73       37.07      0.87 o 
  -6  -1  10      485.58      485.58      6.41 o 
  -5  -1  10      435.32      413.08      4.33 o 
  -4  -1  10      252.14      261.71      2.73 o 
  -3  -1  10       17.27       22.29      0.40 o 
  -2  -1  10     1157.28     1217.84     11.30 o 
  -1  -1  10     1843.90     1830.57     14.62 o 
   0  -1  10      232.69      209.81      1.64 o 
   1  -1  10      738.78      794.87      6.81 o 
   2  -1  10      100.01       93.62      1.00 o 
   3  -1  10       52.27       51.04      0.64 o 
   4  -1  10      415.67      395.94      3.68 o 
   5  -1  10       20.29       20.30      0.63 o 
   6  -1  10       98.69       97.54      1.61 o 
   7  -1  10       75.20       84.40      2.71 o 
  -7   0  10        2.18        2.22      0.55 o 
  -6   0  10      937.18      916.28     13.46 o 
  -5   0  10      340.90      332.73      4.28 o 
  -4   0  10        7.42        8.50      0.43 o 
  -3   0  10       30.96       26.91      0.61 o 
  -2   0  10     2597.44     2647.26     42.57 o 
  -1   0  10      898.20      919.74     13.47 o 
   0   0  10      940.33      911.82     11.07 o 
   1   0  10      206.80      190.58      2.52 o 
   2   0  10       69.64       75.11      1.21 o 
   3   0  10      100.49       94.52      1.24 o 
   4   0  10        2.38        3.46      0.23 o 
   5   0  10      175.60      157.19      2.16 o 
   6   0  10       87.89       79.66      1.63 o 
   7   0  10       76.90       88.75      1.97 o 
  -7   1  10       45.68       36.82      1.62 o 
  -6   1  10      487.91      482.63      7.80 o 
  -5   1  10      439.93      410.99      6.51 o 
  -4   1  10      250.87      258.10      4.51 o 
  -3   1  10       16.66       21.31      1.02 o 
  -2   1  10     1150.99     1220.64     52.37 o 
  -1   1  10     1838.65     1855.49     46.74 o 
   0   1  10      230.13      201.35     10.13 o 
   1   1  10      744.12      752.67     15.91 o 
   2   1  10       99.71       89.70      3.20 o 
   3   1  10       51.90       51.69      1.83 o 
   4   1  10      419.07      395.90      5.11 o 
   5   1  10       20.09       19.94      0.72 o 
   6   1  10       98.24      102.25      2.50 o 
   7   1  10       76.06       83.68      2.08 o 
  -7   2  10       69.88       73.74      3.25 o 
  -6   2  10       84.77       84.81      2.46 o 
  -5   2  10      159.14      170.52      3.49 o 
  -4   2  10      274.73      268.38      5.55 o 
  -3   2  10      164.20      169.23      5.68 o 
  -2   2  10     1004.16     1062.70     33.93 o 
  -1   2  10      136.43      148.78      4.60 o 
   0   2  10     1553.81     1606.93     40.69 o 
   1   2  10     1384.08     1346.37     41.05 o 
   2   2  10      573.22      574.65     16.98 o 
   3   2  10      220.47      217.95      5.47 o 
   4   2  10      161.39      156.38      4.01 o 
   5   2  10        9.93        9.58      0.87 o 
   6   2  10       60.46       57.54      1.67 o 
   7   2  10       60.30       50.63      1.72 o 
  -7   3  10       80.74       74.33      4.16 o 
  -6   3  10      341.18      332.74     11.41 o 
  -5   3  10       55.09       52.57      2.22 o 
  -4   3  10       20.84       18.70      2.54 o 
  -3   3  10       57.14       58.03      2.88 o 
  -2   3  10      374.78      376.52     18.47 o 
  -1   3  10      285.31      292.77      9.83 o 
   0   3  10       17.98       19.58      0.88 o 
   1   3  10      507.42      491.70     17.41 o 
   2   3  10       28.55       30.88      1.28 o 
   3   3  10      315.79      311.88     17.25 o 
   5   3  10      213.44      213.85      5.53 o 
   6   3  10       93.50      109.65      3.41 o 
   7   3  10        0.73        1.85      1.39 o 
  -6   4  10       21.15       19.39      1.85 o 
  -5   4  10      106.71      100.27      4.43 o 
  -4   4  10       95.16       99.08      4.70 o 
  -3   4  10      175.84      195.76      9.93 o 
  -2   4  10      463.06      472.79     21.93 o 
  -1   4  10      124.68      137.13      7.16 o 
   0   4  10       71.99       75.88      3.46 o 
   1   4  10      422.82      444.66     14.25 o 
   2   4  10      209.34      210.08     10.39 o 
   3   4  10      235.23      225.08     11.31 o 
   6   4  10       25.86       26.09      2.08 o 
  -4   5  10      634.10      517.80     29.09 o 
  -3   5  10       42.91       45.71      3.46 o 
  -2   5  10       85.21       87.49      5.08 o 
  -1   5  10        2.85        4.76      0.72 o 
   0   5  10      862.26      882.45     29.79 o 
   1   5  10      382.37      376.32     13.47 o 
   2   5  10       53.50       49.86      3.23 o 
   3   5  10      598.71      610.60     29.78 o 
  -2   6  10      481.39      475.81     17.46 o 
  -1   6  10       89.57      101.00      3.91 o 
   0   6  10      357.63      358.39     24.59 o 
   1   6  10      160.85      170.37      8.31 o 
   2   6  10      262.46      243.09     12.93 o 
  -3  -7  11       68.32       67.06      2.00 o 
  -2  -7  11      149.19      143.23      2.74 o 
  -1  -7  11       14.55       15.69      0.60 o 
   0  -7  11       20.53       22.22      0.91 o 
   1  -7  11       94.26       97.47      2.65 o 
   2  -7  11       17.90       19.39      1.42 o 
   3  -7  11      207.15      203.43      5.53 o 
  -5  -6  11       65.25       54.14      2.04 o 
  -4  -6  11        1.03        0.90      0.33 o 
  -3  -6  11       26.94       27.99      0.81 o 
  -2  -6  11       40.94       37.42      0.95 o 
  -1  -6  11      135.03      128.46      1.58 o 
   0  -6  11      164.69      156.93      2.36 o 
   1  -6  11       17.45       19.15      0.65 o 
   2  -6  11       34.32       33.21      0.82 o 
   3  -6  11       81.16       86.85      1.95 o 
   4  -6  11      121.48      120.37      2.53 o 
  -6  -5  11       10.73       12.43      0.89 o 
  -5  -5  11       89.92       92.41      2.06 o 
  -4  -5  11       89.53       97.69      1.49 o 
  -3  -5  11      794.84      812.53     12.76 o 
  -2  -5  11      283.00      291.48      3.41 o 
  -1  -5  11       43.67       44.20      0.62 o 
   0  -5  11      136.21      131.02      1.42 o 
   1  -5  11      200.11      205.84      2.20 o 
   2  -5  11       65.50       68.12      1.00 o 
   3  -5  11      324.90      317.63      3.74 o 
   4  -5  11      265.12      269.51      4.77 o 
   5  -5  11       20.41       19.68      0.76 o 
  -6  -4  11       20.12       20.34      0.69 o 
  -5  -4  11      189.76      197.64      3.07 o 
  -4  -4  11      189.75      193.16      2.62 o 
  -3  -4  11     1248.56     1207.59     11.22 o 
  -2  -4  11      196.67      202.13      1.80 o 
  -1  -4  11      648.47      653.48      5.20 o 
   0  -4  11     1547.20     1548.81     13.10 o 
   1  -4  11       47.75       51.61      0.62 o 
   2  -4  11       75.04       70.32      0.81 o 
   3  -4  11      360.09      361.02      4.14 o 
   4  -4  11      183.78      184.24      2.78 o 
   5  -4  11       47.83       46.84      1.07 o 
   6  -4  11       50.15       50.95      1.83 o 
  -7  -3  11       15.94       13.95      1.00 o 
  -6  -3  11       38.83       38.51      0.68 o 
  -5  -3  11      671.98      676.29      7.58 o 
  -4  -3  11      222.26      228.55      2.41 o 
  -3  -3  11      994.55      973.87      7.78 o 
  -2  -3  11        6.29        5.19      0.26 o 
  -1  -3  11      184.80      205.61      1.77 o 
   0  -3  11      303.57      294.54      2.36 o 
   1  -3  11      170.55      175.89      1.55 o 
   2  -3  11      255.62      256.52      2.33 o 
   3  -3  11       18.71       20.11      0.43 o 
   4  -3  11      243.35      238.42      2.38 o 
   5  -3  11      249.41      257.81      3.40 o 
   6  -3  11       39.22       39.45      0.97 o 
   7  -3  11       49.58       43.40      3.23 o 
  -7  -2  11       46.66       48.85      1.20 o 
  -6  -2  11       99.57      101.63      1.78 o 
  -5  -2  11        4.73        5.19      0.28 o 
  -4  -2  11      134.33      134.68      1.51 o 
  -3  -2  11       25.83       23.78      0.43 o 
  -2  -2  11      470.07      458.24      3.75 o 
  -1  -2  11      296.88      329.78      2.71 o 
   0  -2  11      143.84      152.25      1.32 o 
   1  -2  11      342.06      349.40      2.79 o 
   2  -2  11     1053.72     1063.51      8.92 o 
   3  -2  11      216.59      201.53      1.82 o 
   4  -2  11       50.19       49.86      0.59 o 
   5  -2  11       48.74       50.85      0.95 o 
   6  -2  11      249.69      252.47      4.68 o 
   7  -2  11      156.37      163.10      4.22 o 
  -7  -1  11      214.91      202.97      3.79 o 
  -6  -1  11      327.29      318.83      4.14 o 
  -5  -1  11     1295.60     1320.54     14.78 o 
  -4  -1  11      167.04      170.78      1.84 o 
  -3  -1  11      465.48      466.60      4.66 o 
  -2  -1  11       90.21      104.31      1.04 o 
  -1  -1  11      615.61      592.06      4.83 o 
   0  -1  11      271.90      272.16      2.30 o 
   1  -1  11       63.22       53.18      0.64 o 
   2  -1  11      554.52      522.85      5.43 o 
   3  -1  11      515.72      524.36      5.38 o 
   4  -1  11      974.55      928.98      8.68 o 
   5  -1  11      311.81      301.96      3.78 o 
   6  -1  11        0.52        0.92      0.30 o 
   7  -1  11        3.64        5.80      0.83 o 
  -7   0  11       29.59       31.16      1.26 o 
  -6   0  11       14.69       16.82      0.74 o 
  -5   0  11      674.90      683.23      9.15 o 
  -4   0  11       47.64       38.90      0.73 o 
  -3   0  11       94.31      106.61      1.72 o 
  -2   0  11     1216.94     1245.84     23.68 o 
  -1   0  11      420.64      402.68      7.06 o 
   0   0  11     1482.17     1570.04     24.04 o 
   1   0  11      473.00      496.87      7.14 o 
   2   0  11      480.59      539.16      7.63 o 
   3   0  11       54.88       37.17      0.82 o 
   4   0  11      385.56      371.46      4.56 o 
   5   0  11       31.20       30.31      0.87 o 
   6   0  11        0.36        0.77      0.36 o 
   7   0  11        2.38        0.74      0.27 o 
  -7   1  11      215.74      206.85      5.74 o 
  -6   1  11      326.05      322.96      6.83 o 
  -5   1  11     1298.84     1292.92     18.39 o 
  -4   1  11      170.62      174.61      3.30 o 
  -3   1  11      469.57      475.15     12.31 o 
  -2   1  11       92.39      106.31      5.30 o 
  -1   1  11      609.75      595.00     13.70 o 
   0   1  11      271.46      259.98      9.47 o 
   1   1  11       64.15       48.04      2.07 o 
   2   1  11      557.11      501.28     11.05 o 
   3   1  11      514.53      521.94      8.69 o 
   4   1  11      976.64      911.93     11.39 o 
   5   1  11      309.51      301.81      4.67 o 
   6   1  11        0.60        0.85      0.49 o 
   7   1  11        3.69        4.81      0.68 o 
  -7   2  11       46.75       48.34      2.45 o 
  -6   2  11      100.02       95.09      2.89 o 
  -5   2  11        5.09        4.27      0.54 o 
  -4   2  11      133.23      133.70      2.98 o 
  -3   2  11       26.29       24.05      1.37 o 
  -2   2  11      473.63      473.08     15.16 o 
  -1   2  11      295.96      331.93      9.55 o 
   0   2  11      146.03      151.46      4.90 o 
   1   2  11      337.46      323.20     10.81 o 
   2   2  11     1056.39     1030.10     22.06 o 
   3   2  11      218.23      196.27      4.94 o 
   4   2  11       50.97       52.74      1.50 o 
   5   2  11       49.32       52.37      1.83 o 
   6   2  11      250.24      251.32      5.28 o 
   7   2  11      155.24      151.06     10.08 o 
  -7   3  11       16.18       10.85      1.62 o 
  -6   3  11       37.55       39.32      4.50 o 
  -5   3  11      671.62      651.67     18.05 o 
  -4   3  11      220.00      221.16     11.31 o 
  -3   3  11      996.36     1007.14     39.59 o 
  -2   3  11        6.45        4.85      1.15 o 
  -1   3  11      184.41      197.16      6.90 o 
   0   3  11      303.74      296.15      8.23 o 
   1   3  11      171.74      173.81      5.05 o 
   2   3  11      254.11      245.15      6.63 o 
   3   3  11       19.01       20.89      1.32 o 
   4   3  11      242.60      223.23     11.08 o 
   5   3  11      250.77      256.91      6.36 o 
   6   3  11       39.08       38.62      1.70 o 
  -6   4  11       20.34       19.16      1.85 o 
  -5   4  11      191.17      187.92     11.08 o 
  -4   4  11      190.81      186.31      7.75 o 
  -3   4  11     1241.87     1226.29     58.87 o 
  -2   4  11      195.65      212.61     10.39 o 
  -1   4  11      647.27      676.40     31.86 o 
   0   4  11     1545.10     1583.30     53.30 o 
   1   4  11       47.98       53.33      2.29 o 
   2   4  11       74.94       73.87      4.16 o 
   3   4  11      362.39      366.36     18.01 o 
   5   4  11       48.62       47.32      3.23 o 
  -5   5  11       91.19       69.49      4.39 o 
  -4   5  11       89.13       77.10      6.46 o 
  -3   5  11      797.61      815.60     41.78 o 
  -2   5  11      281.68      285.79     14.54 o 
  -1   5  11       42.80       42.50      2.10 o 
   0   5  11      134.83      131.75      7.16 o 
   1   5  11      202.41      208.85     11.31 o 
   2   5  11       65.74       67.64      4.16 o 
   3   5  11      325.50      323.19     16.16 o 
  -1   6  11      134.84      129.53      4.89 o 
   0   6  11      164.45      150.63      9.81 o 
   1   6  11       16.72       15.47      1.62 o 
  -3  -7  12      123.38      121.86      3.29 o 
  -2  -7  12      175.09      181.08      3.46 o 
  -1  -7  12       26.55       27.79      1.02 o 
   0  -7  12        3.32        3.44      0.62 o 
   1  -7  12      103.24       99.35      3.08 o 
   2  -7  12       31.79       31.32      1.79 o 
   3  -7  12       33.43       33.11      1.99 o 
  -4  -6  12        9.97       14.33      0.67 o 
  -3  -6  12      151.52      166.32      3.30 o 
  -2  -6  12      114.90      118.42      2.86 o 
  -1  -6  12       22.39       23.81      0.57 o 
   0  -6  12       17.58       16.97      0.58 o 
   1  -6  12        4.94        5.45      0.33 o 
   2  -6  12       49.47       49.71      0.99 o 
   3  -6  12       10.73       14.94      0.74 o 
   4  -6  12      306.88      283.21      5.41 o 
  -5  -5  12      274.28      275.21      4.77 o 
  -4  -5  12       77.93       83.77      1.67 o 
  -3  -5  12      267.42      269.70      3.61 o 
  -2  -5  12      132.09      134.62      2.14 o 
  -1  -5  12       17.57       20.14      0.45 o 
   0  -5  12      144.57      153.20      1.63 o 
   1  -5  12      595.02      581.26      6.29 o 
   2  -5  12       88.21       96.70      1.26 o 
   3  -5  12      583.21      589.38      7.06 o 
   4  -5  12       54.94       59.15      1.61 o 
   5  -5  12       48.21       44.22      2.24 o 
  -6  -4  12        9.49        9.90      0.56 o 
  -5  -4  12      163.43      167.52      2.63 o 
  -4  -4  12       12.04       12.13      0.48 o 
  -3  -4  12      341.43      332.49      3.05 o 
  -2  -4  12      388.90      372.18      3.18 o 
  -1  -4  12      541.53      547.47      4.66 o 
   0  -4  12       72.92       84.44      0.85 o 
   1  -4  12      572.40      560.26      5.00 o 
   2  -4  12      123.05      115.66      1.26 o 
   3  -4  12      301.62      288.80      3.14 o 
   4  -4  12      145.18      149.30      2.29 o 
   5  -4  12       28.11       31.15      0.83 o 
   6  -4  12       70.46       75.68      2.30 o 
  -7  -3  12       75.36       76.01      2.60 o 
  -6  -3  12       51.15       56.52      0.96 o 
  -5  -3  12       17.61       19.78      0.57 o 
  -4  -3  12      133.23      127.90      1.42 o 
  -3  -3  12      420.91      417.96      3.51 o 
  -2  -3  12       28.31       26.94      0.33 o 
  -1  -3  12      720.55      717.66      6.12 o 
   0  -3  12      715.73      771.22      6.03 o 
   1  -3  12      507.70      513.36      4.44 o 
   2  -3  12      110.68      117.26      1.16 o 
   3  -3  12      491.84      483.15      4.23 o 
   4  -3  12      431.28      424.94      4.50 o 
   5  -3  12      640.74      643.37      7.64 o 
   6  -3  12       61.70       61.91      1.78 o 
  -7  -2  12       21.64       19.76      1.10 o 
  -6  -2  12       31.75       32.21      0.76 o 
  -5  -2  12      384.61      379.27      4.25 o 
  -4  -2  12      386.89      381.69      3.53 o 
  -3  -2  12      802.72      801.03      7.75 o 
  -2  -2  12       38.74       36.56      0.43 o 
  -1  -2  12      963.68      973.41      7.77 o 
   0  -2  12      655.26      668.25      5.86 o 
   1  -2  12     1277.65     1358.66     11.11 o 
   2  -2  12     1098.60     1136.21      9.51 o 
   3  -2  12      125.10      123.26      1.13 o 
   4  -2  12      324.07      312.62      2.71 o 
   5  -2  12      103.08      105.93      1.56 o 
   6  -2  12        3.69        4.14      0.56 o 
   7  -2  12       42.41       39.73      1.55 o 
  -7  -1  12      131.41      121.18      2.41 o 
  -6  -1  12        5.97        5.29      0.43 o 
  -5  -1  12      253.82      247.84      3.17 o 
  -4  -1  12        0.48        0.83      0.21 o 
  -3  -1  12      140.73      145.96      1.59 o 
  -2  -1  12      168.16      181.12      1.88 o 
  -1  -1  12     1710.39     1757.74     16.43 o 
   0  -1  12      194.14      167.83      1.52 o 
   1  -1  12       78.98       86.23      0.93 o 
   2  -1  12      776.30      762.32      7.22 o 
   3  -1  12      173.92      183.09      2.10 o 
   4  -1  12       94.11       84.98      1.11 o 
   5  -1  12     1009.85     1018.81     11.83 o 
   6  -1  12      167.24      166.78      2.46 o 
   7  -1  12        5.73        7.74      0.82 o 
  -7   0  12      190.32      185.08      5.01 o 
  -6   0  12      137.75      133.32      2.19 o 
  -5   0  12        0.36        0.37      0.35 o 
  -4   0  12      198.12      189.32      2.27 o 
  -3   0  12      809.69      836.58     12.32 o 
  -2   0  12       14.26       17.55      0.50 o 
  -1   0  12      382.16      338.58      4.47 o 
   0   0  12      176.14      200.80      2.65 o 
   1   0  12      759.54      856.55     11.25 o 
   2   0  12      255.62      216.46      2.60 o 
   3   0  12      816.58      804.25      9.04 o 
   4   0  12      280.66      270.14      3.44 o 
   5   0  12     1096.34     1099.95     13.71 o 
   6   0  12      527.10      514.26      9.04 o 
   7   0  12        0.15        0.91      0.51 o 
  -7   1  12      129.59      129.86      5.69 o 
  -6   1  12        5.90        4.95      0.52 o 
  -5   1  12      252.54      245.56      4.67 o 
  -4   1  12        0.42        0.68      0.37 o 
  -3   1  12      140.48      146.45      4.84 o 
  -2   1  12      169.52      185.46      8.13 o 
  -1   1  12     1709.74     1740.26     40.06 o 
   0   1  12      194.22      158.17      4.51 o 
   1   1  12       79.46       82.28      5.09 o 
   2   1  12      773.83      725.27     19.93 o 
   3   1  12      175.45      178.26      3.49 o 
   4   1  12       93.42       81.47      1.52 o 
   5   1  12     1005.82     1017.66     15.31 o 
   6   1  12      166.82      169.00      3.39 o 
   7   1  12        5.97        9.24      0.57 o 
  -7   2  12       21.35       18.29      1.38 o 
  -6   2  12       32.49       36.14      1.37 o 
  -5   2  12      387.37      392.02      7.78 o 
  -4   2  12      385.78      381.63      9.14 o 
  -3   2  12      805.25      823.49     21.88 o 
  -2   2  12       38.27       37.01      1.93 o 
  -1   2  12      963.14      960.50     25.16 o 
   0   2  12      653.52      665.51     18.03 o 
   1   2  12     1275.29     1258.24     32.53 o 
   2   2  12     1101.23     1064.76     27.20 o 
   3   2  12      124.84      118.84      4.43 o 
   4   2  12      321.08      307.07      6.51 o 
   5   2  12      103.18      107.89      3.03 o 
   6   2  12        3.34        4.46      0.55 o 
   7   2  12       41.07       40.79      1.63 o 
  -6   3  12       51.88       53.33      3.23 o 
  -5   3  12       18.36       18.83      1.44 o 
  -4   3  12      131.51      133.66      6.93 o 
  -3   3  12      419.64      416.70     16.53 o 
  -2   3  12       28.50       31.63      2.54 o 
  -1   3  12      718.94      733.93     26.43 o 
   0   3  12      714.70      772.73     20.81 o 
   1   3  12      510.48      506.44     16.83 o 
   2   3  12      112.24      111.89      3.39 o 
   3   3  12      491.44      414.61     32.09 o 
   4   3  12      431.26      396.14     18.47 o 
   5   3  12      640.78      635.45     14.92 o 
   6   3  12       61.10       58.73      2.16 o 
  -6   4  12        9.74       10.39      1.15 o 
  -5   4  12      163.10      141.05      8.08 o 
  -4   4  12       11.47       13.16      3.00 o 
  -3   4  12      339.74      345.12     17.31 o 
  -2   4  12      387.84      406.30     19.16 o 
  -1   4  12      541.68      572.61     19.10 o 
   0   4  12       72.99       88.37      3.42 o 
   1   4  12      573.43      555.40     13.65 o 
   2   4  12      125.38      125.12      6.46 o 
   3   4  12      300.59      303.11     14.77 o 
   5   4  12       27.27       21.93      2.31 o 
  -5   5  12      273.95      262.48     13.16 o 
  -3   5  12      268.34      283.72     14.77 o 
  -2   5  12      133.62      138.61      5.22 o 
  -1   5  12       17.58       18.59      1.28 o 
   0   5  12      147.06      164.03     10.27 o 
   1   5  12      595.56      565.20     20.40 o 
   2   5  12       89.36       92.57      5.54 o 
   3   5  12      580.90      586.83     30.01 o 
  -1   6  12       22.26       22.63      1.44 o 
   0   6  12       17.36       14.48      1.27 o 
   1   6  12        4.76        4.16      0.92 o 
  -3  -7  13       72.06       78.65      2.94 o 
  -2  -7  13        0.80        1.02      0.34 o 
  -1  -7  13       55.36       55.70      1.86 o 
   0  -7  13       27.18       25.86      1.11 o 
   1  -7  13       84.08       88.04      2.82 o 
   2  -7  13      191.24      194.37      5.91 o 
   3  -7  13      113.20      110.08      5.19 o 
  -4  -6  13       31.77       29.79      0.93 o 
  -3  -6  13      172.11      175.02      3.39 o 
  -2  -6  13      249.07      248.33      4.73 o 
  -1  -6  13      119.53      114.27      1.91 o 
   0  -6  13        1.88        1.34      0.30 o 
   1  -6  13       53.60       53.68      1.19 o 
   2  -6  13      225.59      233.50      3.63 o 
   3  -6  13      165.47      171.57      3.83 o 
   4  -6  13      247.65      243.55      4.69 o 
  -5  -5  13       11.71       13.92      0.57 o 
  -4  -5  13      237.64      251.94      3.98 o 
  -3  -5  13      421.51      421.07      5.95 o 
  -2  -5  13      225.50      220.39      3.21 o 
  -1  -5  13      181.75      184.04      2.93 o 
   0  -5  13      183.46      173.43      2.14 o 
   1  -5  13      268.85      266.44      3.00 o 
   2  -5  13       18.01       17.13      0.43 o 
   3  -5  13      256.46      248.03      3.11 o 
   4  -5  13       16.01       18.78      1.10 o 
   5  -5  13      165.84      170.21      5.46 o 
  -6  -4  13       42.62       37.81      1.21 o 
  -5  -4  13       52.93       58.60      1.10 o 
  -4  -4  13      328.07      331.70      4.17 o 
  -3  -4  13      192.71      192.68      1.91 o 
  -2  -4  13      377.47      377.37      3.18 o 
  -1  -4  13      197.09      194.84      1.71 o 
   0  -4  13      320.65      315.92      2.78 o 
   1  -4  13      590.12      610.35      5.34 o 
   2  -4  13     1225.94     1227.39     13.42 o 
   3  -4  13      265.72      270.13      3.09 o 
   4  -4  13      637.01      643.50      8.47 o 
   5  -4  13       38.57       42.85      1.01 o 
   6  -4  13       19.73       17.25      1.32 o 
  -7  -3  13       40.75       40.63      2.54 o 
  -6  -3  13        2.26        3.01      0.26 o 
  -5  -3  13      220.55      219.33      2.97 o 
  -4  -3  13       85.71       85.82      1.22 o 
  -3  -3  13       86.70       94.72      1.16 o 
  -2  -3  13      817.84      812.34      6.13 o 
  -1  -3  13      131.21      134.05      1.19 o 
   0  -3  13      970.99     1030.61      8.66 o 
   1  -3  13      157.45      160.78      1.52 o 
   2  -3  13      225.66      230.83      2.04 o 
   3  -3  13       39.34       39.07      0.58 o 
   4  -3  13       23.12       20.89      0.48 o 
   5  -3  13      432.95      441.51      5.63 o 
   6  -3  13       25.32       23.81      0.94 o 
  -7  -2  13       73.63       69.62      1.69 o 
  -6  -2  13      267.64      277.58      5.09 o 
  -5  -2  13       90.58       84.40      1.30 o 
  -4  -2  13      337.85      329.82      3.69 o 
  -3  -2  13      136.62      126.26      1.34 o 
  -2  -2  13     1016.42      975.93      9.12 o 
  -1  -2  13      725.93      710.19      5.96 o 
   0  -2  13      677.60      665.26      5.61 o 
   1  -2  13      589.05      652.98      5.42 o 
   2  -2  13       16.83       26.54      0.37 o 
   3  -2  13      257.58      246.48      2.05 o 
   4  -2  13      484.55      481.36      4.54 o 
   5  -2  13       87.23       87.67      1.51 o 
   6  -2  13       35.59       41.46      1.20 o 
   7  -2  13      323.40      376.29     15.70 o 
  -7  -1  13       27.56       29.09      1.18 o 
  -6  -1  13        5.71        5.93      0.35 o 
  -5  -1  13       69.61       72.67      1.08 o 
  -4  -1  13      113.21      113.03      1.27 o 
  -3  -1  13      427.44      420.25      4.30 o 
  -2  -1  13      498.04      545.06      5.18 o 
  -1  -1  13      346.27      352.60      3.16 o 
   0  -1  13     1582.90     1567.99     13.34 o 
   1  -1  13      738.03      759.94      7.05 o 
   2  -1  13      135.31      138.07      1.60 o 
   3  -1  13      428.32      408.97      4.66 o 
   4  -1  13      196.90      187.18      2.39 o 
   5  -1  13      521.58      554.67      7.28 o 
   6  -1  13       31.52       33.26      0.84 o 
   7  -1  13       33.49       34.90      1.46 o 
  -7   0  13      285.43      296.54      8.68 o 
  -6   0  13       11.43        7.11      0.48 o 
  -5   0  13        7.22        8.82      0.45 o 
  -4   0  13      664.80      679.08      8.27 o 
  -3   0  13       39.06       31.92      0.67 o 
  -2   0  13      745.54      743.88     10.34 o 
  -1   0  13     1619.26     1659.86     23.03 o 
   0   0  13      113.38      148.60      1.86 o 
   1   0  13      714.86      820.80     11.28 o 
   2   0  13      759.79      800.57      8.92 o 
   3   0  13      607.35      612.09      6.96 o 
   4   0  13      284.74      292.24      3.69 o 
   5   0  13      199.33      228.26      3.08 o 
   6   0  13       17.17       13.31      0.61 o 
   7   0  13       10.38       10.47      0.68 o 
  -7   1  13       27.45       27.57      1.20 o 
  -6   1  13        5.41        5.49      0.46 o 
  -5   1  13       70.04       69.50      1.59 o 
  -4   1  13      112.45      116.04      2.08 o 
  -3   1  13      429.77      427.83     11.17 o 
  -2   1  13      499.22      542.81     12.61 o 
  -1   1  13      348.67      349.74      9.41 o 
   0   1  13     1584.92     1494.47     30.75 o 
   1   1  13      742.86      716.41     25.47 o 
   2   1  13      133.01      131.38      5.27 o 
   3   1  13      426.94      411.13      7.36 o 
   4   1  13      196.13      185.84      2.93 o 
   5   1  13      525.37      553.64      9.21 o 
   6   1  13       31.64       31.90      1.32 o 
   7   1  13       33.31       35.77      1.20 o 
  -7   2  13       74.36       72.03      3.92 o 
  -6   2  13      265.70      273.04      6.76 o 
  -5   2  13       90.73       77.42      2.11 o 
  -4   2  13      336.15      329.64     10.75 o 
  -3   2  13      133.21      128.88      3.90 o 
  -2   2  13     1015.72      941.82     26.23 o 
  -1   2  13      724.73      699.72     16.41 o 
   0   2  13      679.77      664.86     16.51 o 
   1   2  13      586.43      623.12     20.99 o 
   2   2  13       17.71       26.42      2.37 o 
   3   2  13      262.13      244.46     11.96 o 
   4   2  13      484.04      484.66     10.03 o 
   5   2  13       88.74       88.53      2.62 o 
   6   2  13       34.79       40.00      1.46 o 
   7   2  13      324.96      358.74     16.62 o 
  -6   3  13        1.98        3.46      0.69 o 
  -5   3  13      223.02      229.86     14.19 o 
  -4   3  13       85.08       85.42      4.85 o 
  -3   3  13       87.01       95.72      4.54 o 
  -2   3  13      822.65      857.15     39.24 o 
  -1   3  13      130.30      136.63      3.98 o 
   0   3  13      971.53     1034.34     27.73 o 
   1   3  13      156.02      158.39      4.75 o 
   2   3  13      223.44      217.60     11.20 o 
   3   3  13       39.07       39.01      6.69 o 
   4   3  13       22.71       19.39      2.08 o 
   5   3  13      429.94      422.46     10.06 o 
   6   3  13       24.56       23.08      1.24 o 
  -5   4  13       51.26       60.25      3.69 o 
  -4   4  13      328.98      315.81     15.93 o 
  -3   4  13      192.22      189.99     10.62 o 
  -2   4  13      376.85      400.30     19.39 o 
  -1   4  13      198.92      205.97      7.26 o 
   0   4  13      320.08      311.62     12.58 o 
   1   4  13      592.51      605.17     14.12 o 
   2   4  13     1226.68     1251.68     59.10 o 
   5   4  13       39.14       39.24      3.00 o 
  -5   5  13       11.15       10.85      1.39 o 
  -3   5  13      421.89      433.54     22.39 o 
  -2   5  13      223.97      216.79      8.07 o 
  -1   5  13      180.43      182.05      6.80 o 
   0   5  13      184.45      175.20      7.39 o 
   1   5  13      265.64      261.21      9.94 o 
   2   5  13       18.03       18.01      1.85 o 
   0   6  13        1.97        1.04      0.66 o 
  -2  -7  14       69.85       75.59      1.80 o 
  -1  -7  14       13.75       13.38      0.67 o 
   0  -7  14       43.52       34.85      1.32 o 
   1  -7  14      168.23      165.11      4.56 o 
   2  -7  14       56.10       50.25      2.99 o 
  -4  -6  14       23.71       24.10      0.81 o 
  -3  -6  14      514.76      548.68     10.77 o 
  -2  -6  14      144.04      149.27      4.36 o 
  -1  -6  14       33.84       36.27      1.07 o 
   0  -6  14       62.47       63.50      1.54 o 
   1  -6  14       82.51       85.36      1.83 o 
   2  -6  14      275.01      271.44      4.98 o 
   3  -6  14      417.74      429.23      9.40 o 
   4  -6  14       31.84       33.66      1.31 o 
  -5  -5  14       20.32       17.79      0.71 o 
  -4  -5  14      216.38      231.41      3.88 o 
  -3  -5  14       32.66       36.35      0.73 o 
  -2  -5  14      101.17      104.86      1.78 o 
  -1  -5  14      221.98      233.17      3.85 o 
   0  -5  14      209.09      186.82      2.51 o 
   1  -5  14      420.72      412.10      4.79 o 
   2  -5  14       29.21       29.17      0.67 o 
   3  -5  14      372.29      367.44      6.02 o 
   4  -5  14       12.07       11.87      0.74 o 
   5  -5  14       81.64       79.58      4.37 o 
  -6  -4  14       52.70       57.35      1.39 o 
  -5  -4  14       52.80       53.03      1.06 o 
  -4  -4  14      225.46      231.55      3.02 o 
  -3  -4  14      314.79      298.75      2.97 o 
  -2  -4  14      399.90      406.52      3.40 o 
  -1  -4  14       51.58       51.25      0.79 o 
   0  -4  14       48.18       47.39      0.59 o 
   1  -4  14      125.89      129.31      1.25 o 
   2  -4  14       28.53       29.68      0.54 o 
   3  -4  14       31.13       28.64      0.63 o 
   4  -4  14      554.39      581.35      7.99 o 
   5  -4  14      106.55      109.71      2.18 o 
   6  -4  14      136.41      138.91      4.60 o 
  -6  -3  14       18.27       20.03      0.58 o 
  -5  -3  14       65.54       67.62      1.14 o 
  -4  -3  14      154.17      155.37      2.04 o 
  -3  -3  14      322.53      319.49      2.77 o 
  -2  -3  14      295.06      288.18      2.13 o 
  -1  -3  14      509.81      517.62      4.22 o 
   0  -3  14       91.74       93.36      0.90 o 
   1  -3  14      392.65      390.59      3.53 o 
   2  -3  14       78.86       79.80      0.80 o 
   3  -3  14       43.12       45.07      0.69 o 
   4  -3  14       33.67       34.90      0.68 o 
   5  -3  14       78.64       82.97      2.51 o 
   6  -3  14      102.13      101.54      3.29 o 
  -7  -2  14       30.51       36.20      1.17 o 
  -6  -2  14      130.31      121.67      2.25 o 
  -5  -2  14      238.67      247.54      2.99 o 
  -4  -2  14        3.04        3.79      0.22 o 
  -3  -2  14       87.04       85.21      0.98 o 
  -2  -2  14      111.25      123.55      1.29 o 
  -1  -2  14      310.79      320.26      2.94 o 
   0  -2  14       73.93       76.87      0.78 o 
   1  -2  14     1103.84     1152.17      9.96 o 
   2  -2  14      153.16      174.93      1.67 o 
   3  -2  14       89.40       85.46      0.85 o 
   4  -2  14      538.61      556.91      5.44 o 
   5  -2  14       73.38       64.65      1.21 o 
   6  -2  14       59.15       58.97      1.44 o 
  -7  -1  14       92.43      100.95      3.72 o 
  -6  -1  14       17.30       25.47      0.62 o 
  -5  -1  14      119.28      115.27      1.58 o 
  -4  -1  14       46.18       45.15      0.68 o 
  -3  -1  14      264.80      272.14      2.89 o 
  -2  -1  14       38.44       46.61      0.56 o 
  -1  -1  14      243.11      265.06      2.49 o 
   0  -1  14      446.26      442.52      4.08 o 
   1  -1  14       49.90       56.01      0.69 o 
   2  -1  14      246.51      270.17      2.74 o 
   3  -1  14       60.81       60.51      0.97 o 
   4  -1  14      114.73      115.22      1.91 o 
   5  -1  14      123.72      119.49      2.05 o 
   6  -1  14        2.00        4.52      0.52 o 
   7  -1  14       16.15       15.47      0.98 o 
  -7   0  14      132.03      143.74      4.11 o 
  -6   0  14      266.87      250.32      3.81 o 
  -5   0  14       14.40       15.21      0.56 o 
  -4   0  14     1150.68     1170.97     13.49 o 
  -3   0  14       47.69       50.60      0.88 o 
  -2   0  14        9.91        9.70      0.37 o 
  -1   0  14     1065.57     1101.67     14.61 o 
   0   0  14      471.74      454.87      6.35 o 
   1   0  14        4.66        7.94      0.29 o 
   2   0  14      787.61      857.30      9.94 o 
   3   0  14       23.62       26.95      0.50 o 
   4   0  14        8.87       10.00      0.46 o 
   5   0  14      432.81      430.75      6.08 o 
   6   0  14      163.41      184.99      2.84 o 
   7   0  14       80.52       85.76      3.10 o 
  -7   1  14       92.72      101.62      6.46 o 
  -6   1  14       17.62       24.35      0.91 o 
  -5   1  14      118.60      109.28      2.35 o 
  -4   1  14       45.01       42.79      1.04 o 
  -3   1  14      265.44      264.94      5.82 o 
  -2   1  14       38.24       45.49      1.19 o 
  -1   1  14      240.35      259.71      5.55 o 
   0   1  14      444.89      423.61      8.23 o 
   1   1  14       50.44       52.81      2.30 o 
   2   1  14      246.01      275.36      6.04 o 
   3   1  14       59.70       58.16      1.31 o 
   4   1  14      115.74      113.95      2.15 o 
   5   1  14      121.29      112.92      2.48 o 
   6   1  14        1.97        4.27      0.70 o 
   7   1  14       16.39       14.28      0.70 o 
  -7   2  14       30.52       33.01      2.54 o 
  -6   2  14      130.53      121.23      3.88 o 
  -5   2  14      236.19      242.95      5.18 o 
  -4   2  14        2.84        1.85      1.62 o 
  -3   2  14       89.11       87.44      3.50 o 
  -2   2  14      109.00      118.83      3.85 o 
  -1   2  14      313.18      320.11      6.88 o 
   0   2  14       73.77       74.93      1.91 o 
   1   2  14     1099.98     1139.10     25.93 o 
   2   2  14      153.09      169.17      5.83 o 
   3   2  14       90.31       83.70      4.00 o 
   4   2  14      536.15      546.21     11.23 o 
   5   2  14       74.43       64.12      2.90 o 
   6   2  14       59.80       57.61      2.63 o 
  -6   3  14       17.92       17.78      1.39 o 
  -5   3  14       65.76       65.85      2.66 o 
  -4   3  14      155.70      165.06      8.31 o 
  -3   3  14      324.77      323.80     10.06 o 
  -2   3  14      295.86      301.03     14.77 o 
  -1   3  14      511.49      546.15     14.22 o 
   0   3  14       91.39       93.55      6.36 o 
   1   3  14      389.44      394.42     11.90 o 
   2   3  14       79.81       84.04      3.37 o 
   4   3  14       33.95       32.39      2.04 o 
   5   3  14       79.49       78.22      3.84 o 
   6   3  14      102.40       92.29      3.01 o 
  -5   4  14       52.20       47.32      3.23 o 
  -4   4  14      225.39      216.31     11.54 o 
  -3   4  14      315.21      314.65     15.93 o 
  -2   4  14      401.53      420.79     14.53 o 
  -1   4  14       51.23       49.76      2.43 o 
   0   4  14       48.93       50.00      2.63 o 
   1   4  14      125.05      124.53      4.00 o 
   2   4  14       28.47       31.19      1.90 o 
   5   4  14      107.38      100.65      5.77 o 
  -3   5  14       32.99       33.11      1.88 o 
  -2   5  14      102.38      103.02      4.21 o 
  -1   5  14      223.33      233.36      8.61 o 
   0   5  14      210.06      186.17      6.24 o 
   1   5  14      419.56      393.07     14.83 o 
   2   5  14       29.94       33.24      2.54 o 
   0   6  14       62.31       58.87      5.08 o 
  -2  -7  15      107.74      107.76      2.41 o 
  -1  -7  15      237.63      242.90      6.09 o 
   0  -7  15        6.91        7.68      0.62 o 
   1  -7  15       87.57       89.88      5.31 o 
   2  -7  15      108.08      111.81      5.16 o 
  -4  -6  15       49.96       55.71      1.76 o 
  -3  -6  15      105.07      103.06      2.32 o 
  -2  -6  15        9.55        9.71      0.74 o 
  -1  -6  15       61.92       61.43      1.44 o 
   0  -6  15       29.07       29.44      0.83 o 
   1  -6  15       26.56       25.41      0.81 o 
   2  -6  15       14.42       13.57      0.83 o 
   3  -6  15       51.79       56.60      1.69 o 
   4  -6  15       58.45       63.80      1.77 o 
  -5  -5  15       88.22       90.18      2.16 o 
  -4  -5  15       53.25       57.96      1.19 o 
  -3  -5  15        5.70        5.47      0.33 o 
  -2  -5  15       98.67       96.17      1.51 o 
  -1  -5  15      224.79      233.59      3.07 o 
   0  -5  15       13.74       13.46      0.54 o 
   1  -5  15       14.98       15.88      0.50 o 
   2  -5  15       88.58       91.33      1.44 o 
   3  -5  15      113.83      118.50      3.00 o 
   4  -5  15       43.26       42.31      2.14 o 
   5  -5  15        5.93        4.95      1.04 o 
  -6  -4  15       39.54       48.16      1.18 o 
  -5  -4  15       51.97       50.50      1.00 o 
  -4  -4  15       76.15       78.94      1.25 o 
  -3  -4  15        6.26        6.67      0.28 o 
  -2  -4  15       46.14       48.45      0.57 o 
  -1  -4  15      197.93      190.90      1.79 o 
   0  -4  15       69.64       72.05      0.84 o 
   1  -4  15       71.74       73.99      0.89 o 
   2  -4  15       27.18       26.84      0.54 o 
   3  -4  15      292.89      294.30      4.19 o 
   4  -4  15       71.28       72.58      1.37 o 
   5  -4  15        1.22        1.95      0.46 o 
  -6  -3  15        7.65       10.96      0.43 o 
  -5  -3  15      443.34      449.47      5.67 o 
  -4  -3  15       99.73       97.08      1.35 o 
  -3  -3  15      634.44      608.53      5.48 o 
  -2  -3  15      204.83      195.70      1.57 o 
  -1  -3  15      197.98      196.96      1.55 o 
   0  -3  15      364.05      354.14      3.00 o 
   1  -3  15      230.85      217.91      1.87 o 
   2  -3  15      123.85      123.45      1.23 o 
   3  -3  15      421.25      399.35      3.82 o 
   4  -3  15      200.83      201.56      2.60 o 
   5  -3  15      225.93      210.63      2.84 o 
   6  -3  15       94.42       94.50      2.92 o 
  -7  -2  15       10.13       12.92      0.61 o 
  -6  -2  15       90.00      102.30      2.40 o 
  -5  -2  15      293.15      291.38      3.71 o 
  -4  -2  15       66.22       68.70      0.95 o 
  -3  -2  15       37.08       36.28      0.68 o 
  -2  -2  15      491.03      530.95      4.94 o 
  -1  -2  15       87.99       96.74      1.07 o 
   0  -2  15      186.98      162.40      1.58 o 
   1  -2  15      482.29      489.65      4.26 o 
   2  -2  15      522.61      525.34      4.39 o 
   3  -2  15       57.03       58.89      0.68 o 
   4  -2  15      265.91      275.03      2.86 o 
   5  -2  15      142.76      151.52      2.54 o 
   6  -2  15        3.61        5.28      0.52 o 
  -7  -1  15       29.04       28.90      1.16 o 
  -6  -1  15       54.77       54.37      1.10 o 
  -5  -1  15      290.40      308.60      4.13 o 
  -4  -1  15      377.92      379.62      4.02 o 
  -3  -1  15      776.09      768.68      7.38 o 
  -2  -1  15      474.79      497.42      5.13 o 
  -1  -1  15     1924.80     2026.74     20.63 o 
   0  -1  15      186.84      199.04      2.09 o 
   1  -1  15      356.42      341.54      3.31 o 
   2  -1  15      429.19      428.41      4.40 o 
   3  -1  15      270.15      276.40      2.90 o 
   4  -1  15       55.06       58.89      1.02 o 
   5  -1  15      116.77      109.61      1.76 o 
   6  -1  15       34.93       27.64      0.89 o 
  -7   0  15        9.46        7.97      0.97 o 
  -6   0  15        3.52        6.05      0.54 o 
  -5   0  15      379.21      403.21      5.67 o 
  -4   0  15      123.77      122.60      1.73 o 
  -3   0  15       16.88       20.24      0.50 o 
  -2   0  15      195.91      212.64      3.49 o 
  -1   0  15      275.70      292.13      4.10 o 
   0   0  15      860.04      896.30     11.97 o 
   1   0  15      100.24       80.86      1.19 o 
   2   0  15      131.51      143.75      1.93 o 
   3   0  15      154.73      153.46      1.89 o 
   4   0  15      280.91      273.90      3.70 o 
   5   0  15      318.03      316.04      4.57 o 
   6   0  15        5.37        6.00      0.53 o 
   7   0  15       88.28       86.34      4.16 o 
  -7   1  15       29.93       30.42      2.31 o 
  -6   1  15       54.97       53.23      1.38 o 
  -5   1  15      290.70      307.54      7.03 o 
  -4   1  15      375.93      370.05      6.40 o 
  -3   1  15      774.19      771.61     15.80 o 
  -2   1  15      475.05      481.82     11.12 o 
  -1   1  15     1923.82     2033.59     39.86 o 
   0   1  15      186.93      196.91      3.75 o 
   1   1  15      358.00      338.40      9.14 o 
   2   1  15      429.06      424.00      8.29 o 
   3   1  15      271.48      276.93      3.98 o 
   4   1  15       55.68       61.35      1.37 o 
   5   1  15      116.25      108.04      2.06 o 
   6   1  15       35.71       28.92      1.31 o 
   7   1  15       24.08       25.86      1.39 o 
  -7   2  15       10.38       12.00      1.39 o 
  -6   2  15       89.67      110.58      5.77 o 
  -5   2  15      295.40      285.01      6.39 o 
  -4   2  15       65.58       73.46      5.89 o 
  -3   2  15       37.19       34.76      2.21 o 
  -2   2  15      492.58      524.35     12.67 o 
  -1   2  15       88.33       95.32      2.71 o 
   0   2  15      187.26      156.19      5.20 o 
   1   2  15      484.15      486.85     10.61 o 
   2   2  15      522.68      534.81     13.58 o 
   3   2  15       56.36       59.43      2.97 o 
   4   2  15      259.19      259.21      5.72 o 
   5   2  15      142.80      153.37      3.97 o 
   6   2  15        3.73        5.79      1.10 o 
  -5   3  15      442.20      450.38     12.48 o 
  -4   3  15       98.05       91.88      5.54 o 
  -3   3  15      639.45      647.82     22.74 o 
  -2   3  15      200.28      188.75      5.86 o 
  -1   3  15      198.05      199.34      5.03 o 
   0   3  15      363.30      368.14      8.46 o 
   1   3  15      230.57      223.55      7.76 o 
   2   3  15      125.80      127.81      6.77 o 
   3   3  15      417.98      378.60     17.78 o 
   4   3  15      200.51      195.79      7.13 o 
   5   3  15      224.53      199.99      5.07 o 
   6   3  15       94.75       93.31      4.85 o 
  -5   4  15       52.06       47.79      2.77 o 
  -4   4  15       74.43       83.57      4.62 o 
  -3   4  15        6.09        5.04      0.75 o 
  -2   4  15       46.45       47.98      2.38 o 
  -1   4  15      198.94      203.75      7.34 o 
   0   4  15       69.32       73.77      2.19 o 
   1   4  15       71.33       70.29      2.21 o 
   2   4  15       27.17       27.31      1.59 o 
   5   4  15        1.25        1.62      0.92 o 
  -4   5  15       53.44       48.71      3.00 o 
  -2   5  15       98.57       93.03      3.91 o 
  -1   5  15      224.68      233.92     10.04 o 
   0   5  15       14.27       11.30      0.92 o 
   1   5  15       14.96       14.25      1.42 o 
   2   5  15       89.75       95.57      5.54 o 
  -2   6  15        9.50       10.62      1.39 o 
  -1   6  15       62.00       56.33      5.08 o 
   0   6  15       28.04       24.24      3.46 o 
  -2  -7  16       87.55       98.34      4.85 o 
  -1  -7  16       27.29       25.60      1.38 o 
   0  -7  16        0.46        0.84      0.66 o 
   1  -7  16        0.79        0.86      0.67 o 
  -4  -6  16       76.55       71.82      2.17 o 
  -3  -6  16       95.55       94.34      2.14 o 
  -2  -6  16       90.83       90.88      2.44 o 
  -1  -6  16       45.68       41.03      1.56 o 
   0  -6  16       53.49       55.54      1.36 o 
   1  -6  16        5.63        8.25      0.58 o 
   2  -6  16       17.60       19.40      0.75 o 
   3  -6  16      122.81      123.66      3.16 o 
  -5  -5  16      121.91      116.16      3.10 o 
  -4  -5  16       35.83       33.83      0.87 o 
  -3  -5  16       61.30       57.82      1.16 o 
  -2  -5  16      275.52      274.03      4.71 o 
  -1  -5  16      124.44      119.70      1.93 o 
   0  -5  16       91.56       89.95      1.89 o 
   1  -5  16       55.54       53.75      1.01 o 
   2  -5  16       80.37       82.42      1.55 o 
   3  -5  16      159.63      169.97      3.39 o 
   4  -5  16       58.56       61.83      2.47 o 
  -6  -4  16       45.05       39.71      2.31 o 
  -5  -4  16      268.62      269.52      4.35 o 
  -4  -4  16      242.65      248.71      3.65 o 
  -3  -4  16      447.41      443.10      5.52 o 
  -2  -4  16       41.11       40.49      0.56 o 
  -1  -4  16       75.67       70.81      0.77 o 
   0  -4  16      266.07      244.77      2.43 o 
   1  -4  16       64.64       52.67      0.69 o 
   2  -4  16      274.79      274.18      3.23 o 
   3  -4  16      226.26      232.52      3.28 o 
   4  -4  16       84.59       83.12      1.42 o 
   5  -4  16      216.04      216.95      4.57 o 
  -6  -3  16       71.21       76.88      1.64 o 
  -5  -3  16       87.98       94.35      1.55 o 
  -4  -3  16      383.98      383.78      4.92 o 
  -3  -3  16      510.46      501.91      4.52 o 
  -2  -3  16      235.67      231.28      1.97 o 
  -1  -3  16      106.21       95.32      0.83 o 
   0  -3  16      135.95      137.56      1.37 o 
   1  -3  16      280.69      267.45      2.26 o 
   2  -3  16      158.21      164.02      1.62 o 
   3  -3  16      212.67      201.07      2.21 o 
   4  -3  16       93.26       95.10      1.44 o 
   5  -3  16       94.16      101.49      1.53 o 
   6  -3  16       17.78       19.16      0.89 o 
  -6  -2  16       29.00       28.23      0.82 o 
  -5  -2  16      222.94      242.20      3.09 o 
  -4  -2  16     1111.90     1138.57     12.33 o 
  -3  -2  16      114.31      118.07      1.32 o 
  -2  -2  16      294.38      303.10      2.80 o 
  -1  -2  16      511.32      522.47      5.30 o 
   0  -2  16      473.64      506.98      4.86 o 
   1  -2  16      132.42      130.74      1.22 o 
   2  -2  16       32.51       26.92      0.48 o 
   3  -2  16        7.59        9.38      0.25 o 
   4  -2  16      119.58      125.59      1.67 o 
   5  -2  16      287.51      312.76      4.92 o 
   6  -2  16       41.77       39.22      1.12 o 
  -7  -1  16       30.13       34.23      2.08 o 
  -6  -1  16       12.52       12.27      0.57 o 
  -5  -1  16       55.27       63.00      1.10 o 
  -4  -1  16      477.89      468.70      5.26 o 
  -3  -1  16      426.53      414.30      4.04 o 
  -2  -1  16       59.51       61.57      0.78 o 
  -1  -1  16      407.42      434.99      3.95 o 
   0  -1  16      428.01      432.08      4.19 o 
   1  -1  16      321.68      304.02      3.06 o 
   2  -1  16      525.81      517.74      5.20 o 
   3  -1  16      164.61      160.76      1.81 o 
   4  -1  16      115.83      115.25      1.62 o 
   5  -1  16       35.82       27.31      0.69 o 
   6  -1  16      193.24      176.87      3.50 o 
  -7   0  16        7.82        4.71      0.57 o 
  -6   0  16       72.55       84.53      1.70 o 
  -5   0  16        0.00        0.56      0.30 o 
  -4   0  16       63.51       64.80      1.12 o 
  -3   0  16       57.98       58.64      0.86 o 
  -2   0  16       65.90       76.07      1.43 o 
  -1   0  16        1.70        4.39      0.23 o 
   0   0  16       48.47       63.58      1.02 o 
   1   0  16       28.98       35.70      0.62 o 
   2   0  16      274.31      274.44      3.47 o 
   3   0  16       47.51       51.50      0.97 o 
   4   0  16      228.05      239.00      3.47 o 
   5   0  16      102.87      134.06      2.37 o 
   6   0  16        5.41        8.68      0.50 o 
  -7   1  16       31.55       34.17      2.31 o 
  -6   1  16       12.11       10.99      0.71 o 
  -5   1  16       54.51       59.51      1.51 o 
  -4   1  16      480.49      462.10      9.69 o 
  -3   1  16      426.31      412.26     11.01 o 
  -2   1  16       56.72       57.63      1.83 o 
  -1   1  16      405.95      426.03      7.92 o 
   0   1  16      427.91      434.52      7.87 o 
   1   1  16      321.96      305.90      6.63 o 
   2   1  16      521.39      514.75     10.01 o 
   3   1  16      163.33      162.39      2.48 o 
   4   1  16      116.68      118.74      2.17 o 
   5   1  16       37.72       29.33      0.84 o 
   6   1  16      192.06      181.95      4.22 o 
  -6   2  16       28.66       28.86      2.77 o 
  -5   2  16      225.84      235.53      7.00 o 
  -4   2  16     1110.57     1159.66     36.43 o 
  -3   2  16      115.62      122.92      4.23 o 
  -2   2  16      295.57      307.14      7.52 o 
  -1   2  16      511.85      530.33     15.04 o 
   0   2  16      470.26      490.28     13.24 o 
   1   2  16      132.76      129.76      4.80 o 
   2   2  16       33.89       26.70      1.23 o 
   3   2  16        7.53        9.28      0.62 o 
   4   2  16      119.48      132.86      3.70 o 
   5   2  16      291.36      313.40      5.88 o 
   6   2  16       42.99       40.54      2.10 o 
  -5   3  16       87.36       83.72      3.55 o 
  -4   3  16      382.37      382.75     18.70 o 
  -3   3  16      512.07      518.05     17.55 o 
  -2   3  16      236.54      233.55      6.30 o 
  -1   3  16      107.80       97.40      3.59 o 
   0   3  16      135.24      132.37      5.48 o 
   1   3  16      281.31      275.64     11.33 o 
   2   3  16      155.51      161.66      7.26 o 
   3   3  16      213.52      199.75     10.39 o 
   4   3  16       92.82       92.01      4.93 o 
   5   3  16       93.18       99.61      3.35 o 
   6   3  16       17.66       19.59      1.38 o 
  -5   4  16      268.48      277.25     12.93 o 
  -4   4  16      244.58      251.17     12.00 o 
  -3   4  16      446.05      439.58     12.67 o 
  -2   4  16       40.02       38.21      2.16 o 
  -1   4  16       76.20       69.86      3.22 o 
   0   4  16      266.44      248.90      7.96 o 
   1   4  16       64.08       53.32      2.03 o 
   2   4  16      272.17      248.59      9.63 o 
   3   4  16      227.47      216.31     10.62 o 
   4   4  16       84.76       67.64      4.85 o 
   5   4  16      214.11      202.23     10.62 o 
  -4   5  16       36.25       33.01      2.08 o 
  -3   5  16       60.81       48.48      3.23 o 
  -2   5  16      273.29      262.53      9.78 o 
  -1   5  16      124.88      121.45      3.84 o 
   0   5  16       91.05       92.92      3.04 o 
   1   5  16       56.12       54.06      3.69 o 
  -2   6  16       90.11       94.19      4.62 o 
  -1   6  16       45.44       44.32      4.39 o 
  -1  -7  17        1.08        0.69      0.92 o 
   0  -7  17       62.05       65.33      3.69 o 
   1  -7  17       16.51       16.85      1.85 o 
  -3  -6  17       29.97       35.25      1.02 o 
  -2  -6  17       14.92       15.65      0.64 o 
  -1  -6  17       38.83       42.09      1.15 o 
   0  -6  17      120.39      115.60      2.53 o 
   1  -6  17        1.27        0.58      0.40 o 
   2  -6  17       86.76       96.71      2.54 o 
   3  -6  17       13.47       13.93      0.97 o 
  -5  -5  17      104.72       99.73      4.62 o 
  -4  -5  17      112.15      109.31      2.40 o 
  -3  -5  17      202.21      194.62      3.48 o 
  -2  -5  17        8.75        8.07      0.47 o 
  -1  -5  17      125.34      124.87      1.81 o 
   0  -5  17      165.77      162.23      2.47 o 
   1  -5  17      188.83      185.53      3.53 o 
   2  -5  17       41.62       45.10      1.15 o 
   3  -5  17       97.84      108.19      2.51 o 
   4  -5  17      172.23      174.71      4.97 o 
  -5  -4  17      352.29      334.35      5.71 o 
  -4  -4  17      769.84      779.21     11.23 o 
  -3  -4  17      234.48      246.80      2.95 o 
  -2  -4  17       81.18       84.84      0.99 o 
  -1  -4  17      148.53      147.73      1.59 o 
   0  -4  17      135.27      135.07      1.49 o 
   1  -4  17        5.04        5.36      0.28 o 
   2  -4  17        5.62        6.82      0.35 o 
   3  -4  17      150.76      153.59      3.01 o 
   4  -4  17        3.17        3.26      0.49 o 
   5  -4  17       62.32       63.50      1.98 o 
  -6  -3  17       70.42       68.21      1.74 o 
  -5  -3  17       15.63       15.11      0.50 o 
  -4  -3  17       55.39       52.20      0.90 o 
  -3  -3  17       28.82       29.79      0.52 o 
  -2  -3  17      876.35      859.28      7.03 o 
  -1  -3  17       89.73       90.24      0.89 o 
   0  -3  17       56.14       58.23      0.67 o 
   1  -3  17      882.37      841.68      7.48 o 
   2  -3  17      229.30      221.81      2.28 o 
   3  -3  17      766.35      747.26      7.49 o 
   4  -3  17      268.59      287.55      3.78 o 
   5  -3  17       63.84       62.40      1.51 o 
   6  -3  17       50.93       56.95      1.85 o 
  -6  -2  17       49.66       50.36      1.38 o 
  -5  -2  17      187.14      182.73      2.49 o 
  -4  -2  17      565.51      587.38      6.36 o 
  -3  -2  17      122.29      127.82      1.44 o 
  -2  -2  17       41.80       41.92      0.62 o 
  -1  -2  17       78.83       90.66      0.99 o 
   0  -2  17      163.30      158.98      1.63 o 
   1  -2  17      366.78      354.40      2.88 o 
   2  -2  17      219.56      200.73      1.80 o 
   3  -2  17      190.58      184.30      1.96 o 
   4  -2  17      113.68       99.51      1.43 o 
   5  -2  17      205.54      214.01      3.71 o 
   6  -2  17      120.00      127.33      3.05 o 
  -7  -1  17       82.20       95.80      4.16 o 
  -6  -1  17      119.31      117.87      1.97 o 
  -5  -1  17       38.35       39.87      1.09 o 
  -4  -1  17       90.83       91.70      1.29 o 
  -3  -1  17      145.17      139.07      1.51 o 
  -2  -1  17       76.24       69.73      0.72 o 
  -1  -1  17       43.33       43.82      0.62 o 
   0  -1  17     1552.33     1523.94     14.66 o 
   1  -1  17      142.59      128.84      1.42 o 
   2  -1  17      207.57      191.19      1.97 o 
   3  -1  17      145.92      143.47      2.05 o 
   4  -1  17      343.15      343.35      4.19 o 
   5  -1  17      172.00      162.08      2.27 o 
   6  -1  17        0.14       -0.17      0.67 o 
  -7   0  17        8.35        8.75      0.50 o 
  -6   0  17       72.56       71.73      3.09 o 
  -5   0  17       70.89       73.54      1.31 o 
  -4   0  17        0.13       -0.01      0.25 o 
  -3   0  17        3.89        4.92      0.31 o 
  -2   0  17      311.12      337.48      6.45 o 
  -1   0  17        9.58        3.84      0.21 o 
   0   0  17      369.76      345.37      4.41 o 
   1   0  17        7.26       10.54      0.37 o 
   2   0  17      645.00      589.02      6.21 o 
   3   0  17       40.83       47.33      0.94 o 
   4   0  17        3.29        2.84      0.43 o 
   5   0  17      927.92      923.00     13.04 o 
   6   0  17        1.48        0.63      0.34 o 
  -7   1  17       81.92       88.42      4.39 o 
  -6   1  17      120.48      122.56      4.20 o 
  -5   1  17       38.42       38.92      0.99 o 
  -4   1  17       91.47       90.31      2.09 o 
  -3   1  17      150.28      143.86      2.97 o 
  -2   1  17       77.65       71.33      2.08 o 
  -1   1  17       43.10       43.45      1.17 o 
   0   1  17     1552.45     1545.10     29.62 o 
   1   1  17      143.43      129.03      2.75 o 
   2   1  17      208.66      196.85      3.14 o 
   3   1  17      144.24      139.30      2.23 o 
   4   1  17      339.86      350.10      5.90 o 
   5   1  17      169.50      160.96      2.85 o 
   6   1  17        0.14        0.09      0.54 o 
  -6   2  17       49.83       47.56      3.46 o 
  -5   2  17      187.51      177.48      5.49 o 
  -4   2  17      567.43      584.85     15.92 o 
  -3   2  17      124.21      128.78      4.81 o 
  -2   2  17       41.21       39.45      2.51 o 
  -1   2  17       79.65       94.07      2.65 o 
   0   2  17      164.33      159.35      5.60 o 
   1   2  17      366.89      360.56     14.56 o 
   2   2  17      218.80      210.34      6.64 o 
   3   2  17      189.12      181.34      3.83 o 
   4   2  17      113.96      100.87      2.57 o 
   5   2  17      206.44      207.17      5.09 o 
   6   2  17      120.05      128.38      4.57 o 
  -5   3  17       16.00       15.01      2.31 o 
  -4   3  17       56.81       52.17      3.23 o 
  -3   3  17       28.60       30.79      1.49 o 
  -2   3  17      875.73      877.40     22.05 o 
  -1   3  17       89.30       88.00      2.89 o 
   0   3  17       55.40       58.04      2.60 o 
   1   3  17      882.81      900.10     19.47 o 
   2   3  17      228.36      228.68      6.30 o 
   3   3  17      771.58      750.54     22.69 o 
   4   3  17      270.04      281.47      8.04 o 
   5   3  17       63.23       62.84      2.49 o 
  -4   4  17      767.53      735.26     36.01 o 
  -3   4  17      238.28      247.06      7.35 o 
  -2   4  17       82.00       85.77      3.71 o 
  -1   4  17      148.73      158.80      9.46 o 
   0   4  17      136.02      139.49      5.13 o 
   1   4  17        4.93        6.03      0.68 o 
   2   4  17        5.29        5.56      0.89 o 
   4   4  17        3.33        4.62      1.39 o 
  -3   5  17      202.76      208.92     11.54 o 
  -2   5  17        8.15        8.31      2.77 o 
  -1   5  17      124.43      124.54      3.98 o 
   0   5  17      164.32      166.14      5.07 o 
   1   5  17      189.25      182.24      7.23 o 
  -2   6  17       14.33       16.39      1.62 o 
  -3  -6  18       98.31       89.82      2.66 o 
  -2  -6  18      131.28      130.99      3.08 o 
  -1  -6  18      143.42      150.90      3.03 o 
   0  -6  18      110.88      110.71      2.65 o 
   1  -6  18       53.65       55.26      2.12 o 
   2  -6  18      170.47      173.34      4.27 o 
   3  -6  18       51.69       52.72      2.03 o 
  -4  -5  18       34.04       30.76      1.31 o 
  -3  -5  18      131.46      130.13      2.61 o 
  -2  -5  18      119.15      119.15      2.18 o 
  -1  -5  18      111.42      108.10      1.76 o 
   0  -5  18      117.17      118.73      2.35 o 
   1  -5  18       36.23       39.59      1.07 o 
   2  -5  18      301.87      311.80      5.00 o 
   3  -5  18      206.99      217.48      5.05 o 
   4  -5  18       39.84       42.89      2.20 o 
  -5  -4  18        5.30        4.91      0.44 o 
  -4  -4  18      132.94      129.46      2.74 o 
  -3  -4  18      204.88      210.05      2.68 o 
  -2  -4  18      251.43      254.03      2.79 o 
  -1  -4  18      240.71      232.99      2.40 o 
   0  -4  18      189.72      181.08      2.05 o 
   1  -4  18       56.17       56.11      1.02 o 
   2  -4  18       53.42       53.08      0.94 o 
   3  -4  18      106.83      105.38      1.83 o 
   4  -4  18       14.01       13.56      0.67 o 
   5  -4  18       80.03       86.05      4.03 o 
  -6  -3  18       19.89       21.16      1.11 o 
  -5  -3  18      120.28      123.63      2.00 o 
  -4  -3  18       37.07       33.77      0.99 o 
  -3  -3  18        8.93       10.18      0.32 o 
  -2  -3  18      153.90      149.86      1.45 o 
  -1  -3  18      109.01       98.78      1.01 o 
   0  -3  18       46.31       42.39      0.59 o 
   1  -3  18      181.05      176.82      1.75 o 
   2  -3  18       58.03       60.62      0.82 o 
   3  -3  18       86.89       89.61      1.21 o 
   4  -3  18      202.43      203.26      2.56 o 
   5  -3  18        0.42        0.67      0.88 o 
  -6  -2  18        3.14        4.56      0.38 o 
  -5  -2  18      423.05      415.96      5.33 o 
  -4  -2  18      239.89      220.91      2.62 o 
  -3  -2  18       51.12       52.29      0.82 o 
  -2  -2  18      763.69      752.26      7.39 o 
  -1  -2  18      282.75      275.85      2.94 o 
   0  -2  18      164.41      166.27      1.57 o 
   1  -2  18       92.71       94.45      0.98 o 
   2  -2  18      325.25      317.15      2.90 o 
   3  -2  18      201.24      204.50      2.27 o 
   4  -2  18      114.09      110.90      1.66 o 
   5  -2  18       95.72       88.29      1.83 o 
   6  -2  18       33.76       37.78      1.93 o 
  -6  -1  18        4.00        2.65      0.40 o 
  -5  -1  18      396.95      387.03      5.16 o 
  -4  -1  18      707.01      710.70      8.11 o 
  -3  -1  18       17.21       19.10      0.44 o 
  -2  -1  18       12.62       13.78      0.28 o 
  -1  -1  18       64.49       68.02      0.81 o 
   0  -1  18      441.97      443.69      4.40 o 
   1  -1  18      226.88      221.50      2.16 o 
   2  -1  18      206.07      207.07      2.60 o 
   3  -1  18      326.20      307.52      3.53 o 
   4  -1  18      310.03      296.37      3.66 o 
   5  -1  18      199.84      199.23      2.75 o 
   6  -1  18       37.04       37.95      1.61 o 
  -6   0  18       75.75       76.01      2.09 o 
  -5   0  18       24.95       18.29      0.67 o 
  -4   0  18       53.39       64.82      1.19 o 
  -3   0  18      273.80      259.51      3.40 o 
  -2   0  18       15.13       17.67      0.41 o 
  -1   0  18      150.62      166.74      2.06 o 
   0   0  18       74.56       76.19      1.10 o 
   1   0  18      426.55      408.68      4.65 o 
   2   0  18      389.44      392.67      4.01 o 
   3   0  18        9.74       10.64      0.47 o 
   4   0  18       37.84       44.09      1.00 o 
   5   0  18        0.06        0.87      0.43 o 
   6   0  18        1.28        1.56      0.28 o 
  -6   1  18        4.22        2.85      0.64 o 
  -5   1  18      398.08      378.06      6.08 o 
  -4   1  18      701.49      716.77     16.84 o 
  -3   1  18       17.91       18.57      0.83 o 
  -2   1  18       12.87       14.34      0.91 o 
  -1   1  18       63.98       67.72      1.66 o 
   0   1  18      439.70      447.00      8.94 o 
   1   1  18      228.28      230.56      4.20 o 
   2   1  18      207.00      213.90      3.49 o 
   3   1  18      330.48      319.43      4.80 o 
   4   1  18      309.34      298.89      5.07 o 
   5   1  18      199.02      198.82      3.89 o 
   6   1  18       38.07       38.85      1.31 o 
  -6   2  18        3.17        5.08      1.39 o 
  -5   2  18      418.09      401.69     17.43 o 
  -4   2  18      242.43      217.93      6.68 o 
  -3   2  18       51.34       47.09      3.92 o 
  -2   2  18      763.69      741.40     24.97 o 
  -1   2  18      283.37      282.29      6.65 o 
   0   2  18      162.41      169.70      4.43 o 
   1   2  18       93.72       97.64      2.42 o 
   2   2  18      324.96      327.85     11.38 o 
   3   2  18      203.76      205.54      5.26 o 
   4   2  18      113.11      111.66      2.78 o 
   5   2  18       95.27       84.28      2.57 o 
   6   2  18       33.00       41.07      2.31 o 
  -3   3  18        8.30       10.39      2.77 o 
  -2   3  18      152.39      157.60      6.10 o 
  -1   3  18      109.50      103.01      3.37 o 
   0   3  18       45.84       46.29      1.59 o 
   1   3  18      180.59      184.64      5.27 o 
   2   3  18       57.14       62.80      2.44 o 
   3   3  18       85.78       87.33      2.51 o 
   4   3  18      200.91      191.13      7.00 o 
   5   3  18        0.41        0.01      0.61 o 
  -3   4  18      207.51      209.82     23.09 o 
  -2   4  18      251.83      245.74      9.50 o 
  -1   4  18      241.36      241.26      8.39 o 
   0   4  18      188.87      185.97      4.68 o 
   1   4  18       57.08       55.56      2.35 o 
   2   4  18       54.82       51.77      2.16 o 
   4   4  18       14.66       11.77      1.62 o 
  -2   5  18      117.42      115.36      6.58 o 
  -1   5  18      112.28      114.55      6.46 o 
   0   5  18      117.14      119.90      4.74 o 
   1   5  18       36.09       40.63      4.16 o 
  -3  -6  19      129.58      134.46      4.40 o 
  -2  -6  19      174.70      177.14      3.30 o 
  -1  -6  19       24.52       24.86      0.82 o 
   0  -6  19       41.30       41.87      1.16 o 
   1  -6  19       13.64       13.57      0.66 o 
   2  -6  19        7.25        6.46      0.51 o 
  -4  -5  19       41.55       39.92      1.18 o 
  -3  -5  19       28.21       28.05      0.85 o 
  -2  -5  19       34.75       33.78      0.91 o 
  -1  -5  19      818.64      820.04     11.70 o 
   0  -5  19      185.26      193.78      3.32 o 
   1  -5  19      289.76      298.94      5.12 o 
   2  -5  19      118.41      112.70      2.25 o 
   3  -5  19      171.31      179.97      4.47 o 
   4  -5  19       34.34       31.57      1.69 o 
  -5  -4  19       43.65       47.39      1.29 o 
  -4  -4  19      120.61      113.64      1.99 o 
  -3  -4  19      235.82      241.60      3.35 o 
  -2  -4  19      233.30      237.45      2.58 o 
  -1  -4  19       17.97       17.97      0.46 o 
   0  -4  19      133.25      130.94      2.20 o 
   1  -4  19      137.22      141.55      1.92 o 
   2  -4  19      377.48      394.02      5.75 o 
   3  -4  19      214.03      217.32      4.53 o 
   4  -4  19       94.80      101.06      2.52 o 
   5  -4  19      119.13      114.04      4.03 o 
  -6  -3  19      147.98      150.58      5.19 o 
  -5  -3  19       95.62       96.41      1.98 o 
  -4  -3  19      140.61      138.48      2.23 o 
  -3  -3  19       57.60       60.34      0.89 o 
  -2  -3  19       21.49       24.03      0.49 o 
  -1  -3  19      336.73      321.01      3.29 o 
   0  -3  19      116.16      108.52      1.25 o 
   1  -3  19       92.20       92.58      1.13 o 
   2  -3  19       58.91       60.50      0.86 o 
   3  -3  19      285.18      284.29      3.29 o 
   4  -3  19       83.48       91.72      1.43 o 
   5  -3  19       62.22       63.21      1.85 o 
  -6  -2  19       20.80       21.42      0.74 o 
  -5  -2  19       34.21       33.26      0.70 o 
  -4  -2  19       25.37       25.59      0.55 o 
  -3  -2  19      872.28      877.63      9.30 o 
  -2  -2  19      395.17      405.15      4.30 o 
  -1  -2  19      188.06      186.08      1.89 o 
   0  -2  19        1.26        1.81      0.18 o 
   1  -2  19       87.80       83.28      0.93 o 
   2  -2  19      476.30      461.58      4.23 o 
   3  -2  19      198.17      194.59      2.22 o 
   4  -2  19      145.66      140.54      2.10 o 
   5  -2  19       19.10       23.86      1.00 o 
   6  -2  19       11.15       14.51      1.11 o 
  -6  -1  19       49.60       53.66      1.10 o 
  -5  -1  19      202.98      201.26      3.01 o 
  -4  -1  19      245.15      253.90      3.15 o 
  -3  -1  19      521.43      523.88      5.45 o 
  -2  -1  19      123.63      126.32      1.39 o 
  -1  -1  19      675.32      686.37      6.62 o 
   0  -1  19      376.16      377.27      3.52 o 
   1  -1  19       36.16       35.36      0.56 o 
   2  -1  19      757.38      757.85      8.14 o 
   3  -1  19      193.77      178.93      2.64 o 
   4  -1  19        0.04        0.63      0.31 o 
   5  -1  19       36.09       37.29      0.95 o 
   6  -1  19       42.34       42.57      1.66 o 
  -6   0  19        0.48        1.10      0.44 o 
  -5   0  19       26.17       34.17      0.89 o 
  -4   0  19     2326.69     2228.22     31.27 o 
  -3   0  19      156.51      158.74      2.22 o 
  -2   0  19      639.58      610.45      6.65 o 
  -1   0  19        1.99        3.02      0.20 o 
   0   0  19      416.24      406.17      4.45 o 
   1   0  19       50.26       51.25      0.78 o 
   2   0  19       61.50       67.85      1.05 o 
   3   0  19     1042.88     1058.00     12.13 o 
   4   0  19      139.43      134.62      2.11 o 
   5   0  19       87.20      109.73      1.85 o 
   6   0  19        0.85        0.59      0.53 o 
  -6   1  19       49.64       51.33      1.59 o 
  -5   1  19      202.92      190.13      3.51 o 
  -4   1  19      247.15      249.26      4.53 o 
  -3   1  19      527.23      525.15     11.84 o 
  -2   1  19      122.96      125.98      3.11 o 
  -1   1  19      679.78      689.26     10.57 o 
   0   1  19      377.45      372.32      6.04 o 
   1   1  19       36.11       36.25      0.95 o 
   2   1  19      757.65      776.84     10.94 o 
   3   1  19      192.87      183.04      2.81 o 
   4   1  19        0.07        1.04      0.38 o 
   5   1  19       36.68       38.38      1.34 o 
   6   1  19       41.96       43.42      1.35 o 
  -6   2  19       20.87       18.70      2.08 o 
  -5   2  19       33.34       29.35      2.04 o 
  -4   2  19       26.84       25.79      1.45 o 
  -3   2  19      871.52      847.23     38.55 o 
  -2   2  19      390.62      433.77     21.47 o 
  -1   2  19      187.15      188.70      4.72 o 
   0   2  19        1.16        1.82      0.46 o 
   1   2  19       85.45       82.93      2.32 o 
   2   2  19      477.67      468.18      8.71 o 
   3   2  19      195.81      194.11      3.68 o 
   4   2  19      143.16      139.07      3.27 o 
   5   2  19       19.30       23.41      1.09 o 
   6   2  19       11.05       13.59      1.39 o 
  -4   3  19      142.76      126.51      7.39 o 
  -3   3  19       57.79       62.79      5.31 o 
  -2   3  19       20.19       22.62      3.46 o 
  -1   3  19      339.09      337.25      9.35 o 
   0   3  19      114.62      111.20      3.93 o 
   1   3  19       92.90       94.67      3.19 o 
   2   3  19       57.94       59.51      3.77 o 
   3   3  19      285.80      277.20      6.53 o 
   4   3  19       84.73       89.88      3.05 o 
   5   3  19       61.24       58.68      4.53 o 
  -3   4  19      236.19      268.02     14.08 o 
  -2   4  19      231.85      231.86     13.74 o 
  -1   4  19       18.38       18.79      1.78 o 
   0   4  19      133.87      130.54      3.53 o 
   1   4  19      135.74      135.75      5.55 o 
   2   4  19      380.59      370.34     10.34 o 
   3   4  19      214.27      188.84     10.85 o 
   4   4  19       95.22       95.80      5.54 o 
  -3   5  19       28.00       25.16      1.85 o 
  -2   5  19       35.02       33.59      4.96 o 
  -1   5  19      821.04      847.94     26.45 o 
   0   5  19      186.01      188.61      6.98 o 
   1   5  19      287.83      265.94     15.01 o 
  -2  -6  20       41.88       37.40      1.60 o 
  -1  -6  20      102.79      104.87      3.13 o 
   0  -6  20        2.16        3.46      0.44 o 
   1  -6  20        8.89       13.67      0.63 o 
   2  -6  20       17.53       19.12      0.79 o 
  -4  -5  20        6.62        8.44      1.15 o 
  -3  -5  20       91.88       91.86      2.06 o 
  -2  -5  20       60.78       71.46      1.47 o 
  -1  -5  20       17.89       14.43      0.46 o 
   0  -5  20        1.85        1.74      0.39 o 
   1  -5  20       10.75        9.90      0.52 o 
   2  -5  20       97.55      101.06      3.21 o 
   3  -5  20       22.47       22.56      0.80 o 
  -5  -4  20       25.87       27.32      1.02 o 
  -4  -4  20       69.69       75.22      1.60 o 
  -3  -4  20       35.81       42.32      1.01 o 
  -2  -4  20      223.19      230.02      2.79 o 
  -1  -4  20      128.58      124.45      1.71 o 
   0  -4  20      150.06      138.62      2.10 o 
   1  -4  20      234.80      229.07      3.83 o 
   2  -4  20      266.76      272.71      3.97 o 
   3  -4  20       42.82       44.26      1.02 o 
   4  -4  20       46.78       44.60      1.40 o 
  -5  -3  20      163.73      162.21      2.84 o 
  -4  -3  20      127.45      129.15      1.88 o 
  -3  -3  20      359.84      367.64      5.14 o 
  -2  -3  20       12.93       15.21      0.38 o 
  -1  -3  20      123.94      138.88      1.60 o 
   0  -3  20       42.84       38.73      0.66 o 
   1  -3  20      212.65      216.08      2.41 o 
   2  -3  20      336.59      338.52      3.72 o 
   3  -3  20      160.61      161.60      2.07 o 
   4  -3  20       90.73       85.80      1.48 o 
   5  -3  20        8.33        9.24      0.65 o 
  -6  -2  20       29.62       27.22      0.94 o 
  -5  -2  20       66.65       69.69      1.74 o 
  -4  -2  20      346.52      322.20      4.97 o 
  -3  -2  20      155.64      157.20      2.07 o 
  -2  -2  20      147.03      144.70      1.79 o 
  -1  -2  20       60.53       75.78      1.36 o 
   0  -2  20      161.39      158.76      1.62 o 
   1  -2  20      620.22      611.43      5.96 o 
   2  -2  20      591.69      614.93      6.44 o 
   3  -2  20      139.96      142.08      1.81 o 
   4  -2  20      143.66      125.97      1.96 o 
   5  -2  20       44.14       41.24      1.18 o 
  -6  -1  20       56.90       64.26      1.68 o 
  -5  -1  20      259.98      264.40      3.89 o 
  -4  -1  20       72.49       63.35      1.03 o 
  -3  -1  20      735.95      703.82      7.69 o 
  -2  -1  20      171.67      178.67      1.91 o 
  -1  -1  20       89.29       93.93      1.15 o 
   0  -1  20       44.92       48.49      0.81 o 
   1  -1  20      191.31      190.79      2.05 o 
   2  -1  20      758.89      729.16      8.00 o 
   3  -1  20      240.91      230.29      2.92 o 
   4  -1  20       90.24       78.21      1.27 o 
   5  -1  20      280.88      285.33      4.91 o 
   6  -1  20       43.95       50.09      2.77 o 
  -6   0  20       39.38       48.30      2.10 o 
  -5   0  20      618.71      628.34     10.10 o 
  -4   0  20        1.32        5.56      0.41 o 
  -3   0  20       69.17       61.76      1.00 o 
  -2   0  20      130.83      133.58      1.61 o 
  -1   0  20      304.90      300.00      3.25 o 
   0   0  20       94.70      110.06      1.27 o 
   1   0  20      165.73      161.76      1.90 o 
   2   0  20      719.09      710.98      7.99 o 
   3   0  20      104.27      107.52      1.52 o 
   4   0  20      899.29      855.18     13.21 o 
   5   0  20       19.95       23.23      0.76 o 
   6   0  20       27.35       31.86      2.31 o 
  -6   1  20       56.69       60.56      2.00 o 
  -5   1  20      261.34      251.35      4.47 o 
  -4   1  20       71.71       58.99      1.29 o 
  -3   1  20      736.79      694.03     12.69 o 
  -2   1  20      169.46      169.15      3.83 o 
  -1   1  20       88.08       93.58      1.68 o 
   0   1  20       44.88       47.43      1.16 o 
   1   1  20      189.77      188.51      3.21 o 
   2   1  20      761.51      735.89     10.66 o 
   3   1  20      242.15      234.03      3.75 o 
   4   1  20       90.18       79.77      1.61 o 
   5   1  20      280.40      292.43      5.75 o 
   6   1  20       43.52       47.29      2.28 o 
  -6   2  20       29.65       27.01      2.08 o 
  -5   2  20       66.57       69.49      4.39 o 
  -4   2  20      349.70      316.98      7.67 o 
  -3   2  20      156.51      152.82      8.31 o 
  -2   2  20      146.47      150.01      5.49 o 
  -1   2  20       62.06       72.08      1.87 o 
   0   2  20      161.42      159.19      5.48 o 
   1   2  20      620.39      632.92     13.75 o 
   2   2  20      595.72      620.68     11.35 o 
   3   2  20      137.85      142.23      3.05 o 
   4   2  20      141.09      122.44      2.94 o 
   5   2  20       43.95       38.86      1.62 o 
  -4   3  20      128.21      114.50      6.93 o 
  -3   3  20      359.00      377.21     19.85 o 
  -2   3  20       12.72       16.51      1.60 o 
  -1   3  20      125.15      137.58      4.36 o 
   0   3  20       42.38       37.97      1.82 o 
   1   3  20      211.20      215.45      6.89 o 
   2   3  20      336.51      329.42      7.88 o 
   3   3  20      159.27      159.02      5.47 o 
   4   3  20       91.47       89.27      4.27 o 
   5   3  20        8.62       10.28      1.11 o 
  -3   4  20       36.20       44.09      4.62 o 
  -2   4  20      219.97      235.99      8.21 o 
  -1   4  20      124.73      119.10      4.91 o 
   0   4  20      150.21      142.14     11.55 o 
   1   4  20      232.05      222.23      9.11 o 
   2   4  20      263.81      248.94     21.12 o 
   3   4  20       42.17       35.32      3.23 o 
   4   4  20       46.50       38.32      2.77 o 
  -3   5  20       93.20       88.65      4.39 o 
  -2   5  20       60.21       66.25      3.69 o 
  -1   5  20       17.84       15.10      2.08 o 
   0   5  20        1.61        1.28      0.84 o 
  -1  -6  21      159.38      170.78      5.88 o 
   0  -6  21       93.95       96.91      4.78 o 
   1  -6  21       11.44       10.00      0.61 o 
  -4  -5  21        0.28       -0.23      0.69 o 
  -3  -5  21      175.17      192.70      4.88 o 
  -2  -5  21       76.37       79.25      1.73 o 
  -1  -5  21        5.28        4.46      0.45 o 
   0  -5  21       32.22       36.37      1.03 o 
   1  -5  21       40.21       43.28      1.22 o 
   2  -5  21      128.66      134.92      2.64 o 
   3  -5  21       53.43       49.75      1.64 o 
  -5  -4  21       67.85       66.02      3.23 o 
  -4  -4  21       38.34       39.65      1.06 o 
  -3  -4  21      390.53      411.73      6.46 o 
  -2  -4  21      170.42      168.49      2.53 o 
  -1  -4  21      481.83      509.71      6.64 o 
   0  -4  21      589.22      583.35      8.71 o 
   1  -4  21       34.66       36.22      0.78 o 
   2  -4  21       56.53       57.33      1.33 o 
   3  -4  21       46.12       39.87      1.04 o 
   4  -4  21        1.11        3.30      0.51 o 
  -5  -3  21       73.21       70.16      1.63 o 
  -4  -3  21      140.09      138.50      2.19 o 
  -3  -3  21       98.34       93.14      1.29 o 
  -2  -3  21      178.34      188.43      2.26 o 
  -1  -3  21       90.06       86.88      1.24 o 
   0  -3  21       99.79       97.45      1.38 o 
   1  -3  21      388.64      401.40      4.73 o 
   2  -3  21      498.00      511.80      5.56 o 
   3  -3  21      145.94      142.92      1.89 o 
   4  -3  21       40.91       30.94      0.74 o 
   5  -3  21       76.01       83.19      2.33 o 
  -5  -2  21      221.55      256.02      4.31 o 
  -4  -2  21       49.98       50.51      0.94 o 
  -3  -2  21      195.93      202.72      2.68 o 
  -2  -2  21      330.47      340.18      3.84 o 
  -1  -2  21      977.71      980.40     10.19 o 
   0  -2  21      191.56      202.14      2.24 o 
   1  -2  21      349.99      339.03      3.84 o 
   2  -2  21      308.04      321.61      3.91 o 
   3  -2  21       69.41       66.18      1.09 o 
   4  -2  21       42.39       42.90      1.07 o 
   5  -2  21       62.18       69.62      2.25 o 
  -6  -1  21       12.78       13.75      0.63 o 
  -5  -1  21       33.04       32.96      0.77 o 
  -4  -1  21       95.66       90.93      1.51 o 
  -3  -1  21      128.50      117.07      1.56 o 
  -2  -1  21      154.19      159.62      1.89 o 
  -1  -1  21       70.64       68.39      0.91 o 
   0  -1  21      140.25      132.08      1.40 o 
   1  -1  21      232.98      239.60      2.61 o 
   2  -1  21       79.57       86.26      1.35 o 
   3  -1  21      409.34      388.20      4.58 o 
   4  -1  21       28.90       28.86      0.72 o 
   5  -1  21      134.60      164.44      3.51 o 
  -6   0  21       32.91       30.57      1.07 o 
  -5   0  21      343.83      329.76      6.91 o 
  -4   0  21        1.66        2.22      0.32 o 
  -3   0  21       25.75       31.92      0.69 o 
  -2   0  21       38.95       42.97      0.75 o 
  -1   0  21     1508.95     1437.69     16.44 o 
   0   0  21      406.40      405.43      4.43 o 
   1   0  21      132.17      127.82      1.68 o 
   2   0  21       12.73       16.13      0.52 o 
   3   0  21      311.71      299.41      3.97 o 
   4   0  21        1.50        1.35      0.49 o 
   5   0  21       75.91       72.25      1.50 o 
  -6   1  21       13.03       13.25      0.94 o 
  -5   1  21       31.84       28.46      1.16 o 
  -4   1  21       96.37       87.15      1.93 o 
  -3   1  21      126.60      113.18      2.41 o 
  -2   1  21      153.98      157.16      2.73 o 
  -1   1  21       69.79       63.70      1.48 o 
   0   1  21      139.85      127.98      2.25 o 
   1   1  21      233.99      240.26      3.85 o 
   2   1  21       77.95       84.55      1.47 o 
   3   1  21      407.78      381.14      5.49 o 
   4   1  21       27.90       27.93      1.02 o 
   5   1  21      135.55      167.58      3.52 o 
  -4   2  21       49.60       48.31      1.57 o 
  -3   2  21      196.49      187.83      5.29 o 
  -2   2  21      331.25      330.34     11.53 o 
  -1   2  21      978.76      982.99     21.54 o 
   0   2  21      189.57      201.52      5.89 o 
   1   2  21      343.22      345.04      7.93 o 
   2   2  21      311.11      324.35      5.81 o 
   3   2  21       69.33       67.57      1.77 o 
   4   2  21       43.43       42.10      1.35 o 
   5   2  21       62.40       71.49      2.92 o 
  -3   3  21       97.61       88.19      4.62 o 
  -2   3  21      177.70      188.35      6.82 o 
  -1   3  21       90.11       87.64      2.97 o 
   0   3  21       99.69       95.84      3.32 o 
   1   3  21      389.84      394.10     10.84 o 
   2   3  21      494.46      521.65     13.47 o 
   3   3  21      147.79      141.00      4.24 o 
   4   3  21       41.44       34.65      1.94 o 
   5   3  21       76.49       81.05      5.31 o 
  -3   4  21      392.21      379.29     17.08 o 
  -2   4  21      169.48      172.66      6.26 o 
  -1   4  21      486.02      513.80     18.70 o 
   0   4  21      592.47      596.82     19.12 o 
   1   4  21       35.30       35.12      2.26 o 
   2   4  21       56.60       56.91      3.12 o 
   3   4  21       44.69       35.78      3.00 o 
  -2   5  21       76.45       77.57      3.92 o 
  -1   5  21        5.56        3.23      0.92 o 
   0   5  21       32.14       37.17      2.54 o 
   0  -6  22      637.11      628.96     20.24 o 
   1  -6  22       12.58       14.08      1.85 o 
  -3  -5  22       34.28       30.55      1.21 o 
  -2  -5  22        2.81        3.60      0.41 o 
  -1  -5  22      187.37      183.85      4.54 o 
   0  -5  22       43.56       46.74      1.53 o 
   1  -5  22       51.43       53.82      1.28 o 
   2  -5  22       97.32       99.16      2.10 o 
   3  -5  22        3.42        3.57      0.66 o 
  -4  -4  22       22.79       26.02      1.02 o 
  -3  -4  22       30.74       32.17      0.80 o 
  -2  -4  22       14.31       14.88      0.53 o 
  -1  -4  22      740.36      744.70     11.63 o 
   0  -4  22      246.61      236.14      4.45 o 
   1  -4  22       84.56       85.45      1.62 o 
   2  -4  22      111.97      109.89      2.10 o 
   3  -4  22       62.26       62.03      2.11 o 
   4  -4  22        6.11        7.03      0.90 o 
  -5  -3  22        4.74        6.61      0.50 o 
  -4  -3  22       30.34       30.26      0.68 o 
  -3  -3  22       83.53       88.32      1.57 o 
  -2  -3  22       16.85       21.57      0.57 o 
  -1  -3  22      148.65      143.29      2.22 o 
   0  -3  22      181.84      208.14      2.82 o 
   1  -3  22      151.69      150.63      2.02 o 
   2  -3  22      276.56      285.48      3.22 o 
   3  -3  22       39.50       37.57      1.02 o 
   4  -3  22       55.87       61.20      1.55 o 
  -5  -2  22      195.86      194.01      4.04 o 
  -4  -2  22       16.75       15.49      0.45 o 
  -3  -2  22        3.85        2.55      0.28 o 
  -2  -2  22      330.59      350.95      4.19 o 
  -1  -2  22     1448.46     1434.44     14.92 o 
   0  -2  22      162.86      161.07      1.90 o 
   1  -2  22      221.32      214.11      2.40 o 
   2  -2  22       15.80       18.79      0.50 o 
   3  -2  22      202.22      198.29      2.89 o 
   4  -2  22        7.34        8.53      0.66 o 
   5  -2  22        8.11        9.81      0.69 o 
  -6  -1  22       82.79       84.03      3.92 o 
  -5  -1  22       50.65       48.72      1.06 o 
  -4  -1  22       60.23       70.47      1.18 o 
  -3  -1  22       55.78       56.50      0.97 o 
  -2  -1  22       90.80       94.87      1.21 o 
  -1  -1  22       13.20       12.70      0.39 o 
   0  -1  22      199.29      207.21      2.70 o 
   1  -1  22      166.46      164.84      2.00 o 
   2  -1  22      191.00      183.73      2.44 o 
   3  -1  22      137.66      125.76      1.75 o 
   4  -1  22       19.32       22.81      0.62 o 
   5  -1  22        6.90       11.09      0.96 o 
  -6   0  22        7.85        5.38      0.61 o 
  -5   0  22       36.57       42.15      1.26 o 
  -4   0  22      546.19      542.05      7.36 o 
  -3   0  22      523.93      525.58      6.84 o 
  -2   0  22       24.50       28.45      0.80 o 
  -1   0  22     1689.74     1666.62     19.36 o 
   0   0  22       99.06       92.14      1.40 o 
   1   0  22      163.57      172.22      2.23 o 
   2   0  22      217.85      209.28      2.66 o 
   3   0  22      204.75      203.35      3.48 o 
   4   0  22      122.83      112.68      1.93 o 
   5   0  22       98.70      101.28      2.39 o 
  -6   1  22       84.05       82.41      4.16 o 
  -5   1  22       49.32       46.40      2.34 o 
  -4   1  22       60.45       69.68      1.61 o 
  -3   1  22       57.13       54.50      1.36 o 
  -2   1  22       89.44       88.36      1.74 o 
  -1   1  22       13.30       13.00      0.55 o 
   0   1  22      201.17      207.58      3.53 o 
   1   1  22      167.52      163.96      2.79 o 
   2   1  22      190.17      182.98      2.84 o 
   3   1  22      140.15      131.32      2.12 o 
   4   1  22       19.22       22.18      1.05 o 
   5   1  22        6.44       10.35      1.15 o 
  -4   2  22       16.87       14.08      1.15 o 
  -3   2  22        3.73        2.07      0.46 o 
  -2   2  22      332.33      341.56      7.09 o 
  -1   2  22     1453.09     1432.41     31.31 o 
   0   2  22      163.54      165.81      4.09 o 
   1   2  22      223.52      215.28      4.26 o 
   2   2  22       16.07       19.79      0.96 o 
   3   2  22      202.64      193.47      3.99 o 
   4   2  22        7.29        6.89      0.72 o 
   5   2  22        7.99        9.88      1.11 o 
  -4   3  22       30.77       30.01      2.08 o 
  -3   3  22       83.77       78.03      4.39 o 
  -2   3  22       16.65       21.35      2.08 o 
  -1   3  22      148.41      140.55      5.54 o 
   0   3  22      183.90      205.08      6.08 o 
   1   3  22      150.98      144.25      3.97 o 
   2   3  22      278.49      280.30      6.91 o 
   3   3  22       40.52       39.60      1.68 o 
   4   3  22       55.00       59.08      2.66 o 
  -3   4  22       31.00       30.24      2.08 o 
  -2   4  22       14.13       16.20      1.42 o 
  -1   4  22      739.08      766.75     24.00 o 
   0   4  22      247.33      237.27     11.20 o 
   1   4  22       84.20       82.09      3.71 o 
   2   4  22      112.30      106.42      5.77 o 
   3   4  22       61.54       55.40      3.69 o 
  -2   5  22        2.90        3.92      0.92 o 
  -1   5  22      185.36      183.30      8.54 o 
   0   5  22       44.27       39.48      2.77 o 
  -3  -5  23        4.58        4.33      0.55 o 
  -2  -5  23       53.68       54.71      1.38 o 
  -1  -5  23       16.39       16.89      0.90 o 
   0  -5  23      340.64      325.74      7.30 o 
   1  -5  23        1.06        1.01      0.42 o 
   2  -5  23       22.67       27.62      1.12 o 
  -4  -4  23        5.29        4.97      0.65 o 
  -3  -4  23       57.59       57.89      1.15 o 
  -2  -4  23      229.08      239.78      3.91 o 
  -1  -4  23       40.87       39.27      0.88 o 
   0  -4  23      229.25      230.09      4.10 o 
   1  -4  23      204.92      214.63      3.84 o 
   2  -4  23       53.55       51.84      1.22 o 
   3  -4  23       36.90       38.56      1.29 o 
  -5  -3  23        2.66        2.78      0.58 o 
  -4  -3  23       29.02       29.49      0.98 o 
  -3  -3  23       72.96       78.51      1.91 o 
  -2  -3  23       21.40       20.03      0.62 o 
  -1  -3  23      178.29      174.29      2.62 o 
   0  -3  23      397.35      403.04      5.35 o 
   1  -3  23        0.30        1.05      0.30 o 
   2  -3  23        7.13        5.85      0.37 o 
   3  -3  23      227.13      220.97      2.89 o 
   4  -3  23        6.81        4.74      0.53 o 
  -5  -2  23       33.10       31.07      0.87 o 
  -4  -2  23      277.55      285.69      3.75 o 
  -3  -2  23      132.70      127.26      1.71 o 
  -2  -2  23      141.41      144.18      1.82 o 
  -1  -2  23      365.04      364.24      4.20 o 
   0  -2  23     1240.71     1239.29     14.24 o 
   1  -2  23      305.35      319.79      3.82 o 
   2  -2  23      121.11      108.34      1.57 o 
   3  -2  23       21.85       19.64      0.72 o 
   4  -2  23       31.99       24.78      0.91 o 
   5  -2  23       54.21       51.12      3.35 o 
  -5  -1  23       50.92       55.18      1.14 o 
  -4  -1  23      110.58      105.40      1.94 o 
  -3  -1  23       80.55       74.73      1.16 o 
  -2  -1  23       23.15       20.68      0.51 o 
  -1  -1  23       51.34       47.23      0.86 o 
   0  -1  23      753.56      736.49      7.95 o 
   1  -1  23      575.20      590.06      6.33 o 
   2  -1  23       82.91       85.81      1.29 o 
   3  -1  23       56.44       54.30      1.06 o 
   4  -1  23       59.98       55.82      1.38 o 
   5  -1  23       65.54       72.69      2.27 o 
  -5   0  23        5.61        5.01      0.45 o 
  -4   0  23       13.20       15.90      0.76 o 
  -3   0  23       69.58       65.53      1.11 o 
  -2   0  23       66.31       63.84      1.14 o 
  -1   0  23     1280.93     1257.81     15.15 o 
   0   0  23      694.62      684.81      8.64 o 
   1   0  23     2288.95     2264.03     26.40 o 
   2   0  23      113.42      102.81      1.62 o 
   3   0  23       84.63       83.00      1.52 o 
   4   0  23       12.02       14.59      0.62 o 
   5   0  23       11.14       10.12      0.69 o 
  -5   1  23       50.29       55.18      2.20 o 
  -4   1  23      111.41      103.87      1.96 o 
  -3   1  23       79.87       71.72      2.09 o 
  -2   1  23       22.74       19.05      0.76 o 
  -1   1  23       50.33       46.20      1.12 o 
   0   1  23      752.99      722.05     10.91 o 
   1   1  23      574.25      580.96      8.60 o 
   2   1  23       82.72       86.15      1.56 o 
   3   1  23       56.42       58.36      1.30 o 
   4   1  23       58.15       56.14      1.80 o 
   5   1  23       64.61       72.57      1.96 o 
  -5   2  23       32.93       32.32      2.31 o 
  -3   2  23      132.05      119.53      2.55 o 
  -2   2  23      142.70      137.56      3.19 o 
  -1   2  23      361.31      343.22      9.70 o 
   0   2  23     1236.88     1208.21     24.56 o 
   1   2  23      307.85      315.05      6.09 o 
   2   2  23      121.12      107.61      2.31 o 
   3   2  23       21.65       18.62      0.94 o 
   4   2  23       31.80       27.37      1.39 o 
   5   2  23       54.29       53.76      4.85 o 
  -3   3  23       71.27       73.64      4.16 o 
  -2   3  23       21.42       17.01      1.57 o 
  -1   3  23      179.80      175.11      6.49 o 
   0   3  23      399.41      399.65     10.92 o 
   1   3  23        0.26        1.26      0.84 o 
   2   3  23        7.02        5.29      0.72 o 
   3   3  23      229.49      218.94      6.11 o 
   4   3  23        6.93        5.85      0.94 o 
  -3   4  23       57.03       53.79      3.00 o 
  -2   4  23      229.90      226.24     10.62 o 
  -1   4  23       39.22       41.60      2.30 o 
   0   4  23      228.75      246.61      8.31 o 
   1   4  23      206.67      214.55      7.69 o 
   2   4  23       51.99       52.17      3.23 o 
  -2  -5  24        1.20        0.99      0.45 o 
  -1  -5  24       36.81       36.09      1.16 o 
   0  -5  24      406.01      420.57     14.75 o 
   1  -5  24       16.26       13.78      0.84 o 
   2  -5  24       63.30       66.02      3.23 o 
  -4  -4  24       58.95       59.33      2.77 o 
  -3  -4  24        1.66        2.84      0.37 o 
  -2  -4  24       75.48       74.41      1.49 o 
  -1  -4  24       74.47       71.71      1.59 o 
   0  -4  24      445.05      447.16      7.73 o 
   1  -4  24      104.42      102.73      2.02 o 
   2  -4  24       45.59       42.33      1.19 o 
   3  -4  24       76.03       80.80      2.50 o 
  -4  -3  24      133.56      124.91      3.19 o 
  -3  -3  24       37.44       31.33      0.81 o 
  -2  -3  24       77.91       72.17      1.35 o 
  -1  -3  24      270.59      275.98      4.12 o 
   0  -3  24      750.63      733.94     10.03 o 
   1  -3  24       82.95       85.62      1.32 o 
   2  -3  24       32.24       38.82      0.97 o 
   3  -3  24       24.54       21.84      0.77 o 
   4  -3  24       47.41       45.33      1.47 o 
  -5  -2  24       10.20       10.79      0.48 o 
  -4  -2  24       31.60       37.92      0.82 o 
  -3  -2  24      112.61      121.12      1.62 o 
  -2  -2  24        2.66        3.40      0.30 o 
  -1  -2  24      127.85      130.51      1.75 o 
   0  -2  24      216.21      216.80      2.63 o 
   1  -2  24       38.42       40.79      1.10 o 
   2  -2  24      294.18      297.74      4.28 o 
   3  -2  24      139.24      131.06      2.29 o 
   4  -2  24        5.64        6.04      0.64 o 
  -5  -1  24       78.50       86.08      1.80 o 
  -4  -1  24       14.37       19.99      0.63 o 
  -3  -1  24        3.17        3.57      0.32 o 
  -2  -1  24      146.60      156.29      2.17 o 
  -1  -1  24      435.30      424.54      4.82 o 
   0  -1  24      934.25      923.41     10.60 o 
   1  -1  24      790.34      790.62      9.35 o 
   2  -1  24       28.28       28.43      0.68 o 
   3  -1  24      197.42      189.99      2.75 o 
   4  -1  24       12.76       16.28      0.78 o 
   5  -1  24       13.86       14.54      1.39 o 
  -5   0  24        0.37        1.02      0.48 o 
  -4   0  24       88.34       77.48      2.20 o 
  -3   0  24      131.92      114.37      1.81 o 
  -2   0  24      192.85      186.14      2.82 o 
  -1   0  24       17.50       14.29      0.56 o 
   0   0  24      241.40      240.67      3.22 o 
   1   0  24      881.16      896.67     10.52 o 
   2   0  24       56.19       44.40      1.03 o 
   3   0  24        1.17        1.00      0.42 o 
   4   0  24        0.51        1.26      0.35 o 
   5   0  24       19.28       20.55      1.85 o 
  -5   1  24       79.19       87.06      3.81 o 
  -4   1  24       14.44       21.57      1.15 o 
  -3   1  24        3.29        2.36      0.45 o 
  -2   1  24      147.99      153.88      3.06 o 
  -1   1  24      435.66      421.25      7.09 o 
   0   1  24      937.56      906.21     14.26 o 
   1   1  24      786.67      788.02     10.77 o 
   2   1  24       28.94       28.46      0.87 o 
   3   1  24      195.26      189.00      3.76 o 
   4   1  24       12.50       16.50      0.85 o 
   5   1  24       14.06       12.93      1.62 o 
  -5   2  24       10.24        9.23      1.39 o 
  -4   2  24       32.02       39.71      2.77 o 
  -3   2  24      113.60      116.83      2.90 o 
  -2   2  24        2.43        3.30      0.58 o 
  -1   2  24      126.80      125.10      4.20 o 
   0   2  24      216.01      209.29      4.26 o 
   1   2  24       38.53       42.63      1.33 o 
   2   2  24      291.31      298.43      5.77 o 
   3   2  24      139.17      131.72      3.90 o 
   4   2  24        5.78        7.63      1.39 o 
  -3   3  24       36.56       28.16      2.08 o 
  -2   3  24       76.35       66.21      3.16 o 
  -1   3  24      272.80      271.28      9.59 o 
   0   3  24      751.81      732.97     23.86 o 
   1   3  24       80.96       75.51      2.81 o 
   2   3  24       33.43       38.61      2.04 o 
   3   3  24       25.07       20.92      1.25 o 
   4   3  24       47.94       41.77      2.04 o 
  -2   4  24       74.95       66.72      3.92 o 
  -1   4  24       75.39       72.72      4.16 o 
   0   4  24      447.21      455.93     19.39 o 
   1   4  24      107.13      104.11      5.31 o 
   2   4  24       45.11       40.86      3.00 o 
  -1  -5  25       68.59       61.43      1.94 o 
   0  -5  25       91.87       90.59      5.15 o 
   1  -5  25      130.87      128.27      4.43 o 
  -3  -4  25       74.21       79.44      2.76 o 
  -2  -4  25       77.37       73.39      2.24 o 
  -1  -4  25       14.12       11.13      0.53 o 
   0  -4  25       48.75       54.00      1.45 o 
   1  -4  25       79.26       81.10      1.93 o 
   2  -4  25      189.69      181.61      3.75 o 
  -4  -3  25       56.24       57.70      1.43 o 
  -3  -3  25        9.28        6.71      0.45 o 
  -2  -3  25       26.52       24.81      0.73 o 
  -1  -3  25       80.06       74.30      1.34 o 
   0  -3  25      180.55      197.96      3.09 o 
   1  -3  25      158.00      158.78      2.34 o 
   2  -3  25       19.97       20.88      0.59 o 
   3  -3  25       20.86       24.32      0.85 o 
  -4  -2  25       25.16       21.48      0.58 o 
  -3  -2  25       28.65       23.46      0.70 o 
  -2  -2  25      269.68      263.51      3.29 o 
  -1  -2  25      110.41      111.06      1.53 o 
   0  -2  25      251.67      268.69      3.46 o 
   1  -2  25      509.71      501.01      6.30 o 
   2  -2  25       25.06       29.55      0.90 o 
   3  -2  25       65.39       60.02      1.43 o 
   4  -2  25      263.47      273.03      5.67 o 
  -5  -1  25       96.43       92.84      2.21 o 
  -4  -1  25        5.34        6.09      0.40 o 
  -3  -1  25       37.18       32.61      1.06 o 
  -2  -1  25      175.51      168.67      2.24 o 
  -1  -1  25      130.23      125.24      1.85 o 
   0  -1  25       82.53       87.02      1.41 o 
   1  -1  25      157.93      151.37      2.13 o 
   2  -1  25       44.65       48.15      0.86 o 
   3  -1  25        7.28        7.56      0.43 o 
   4  -1  25        9.05       12.98      1.02 o 
  -5   0  25       10.33       15.91      1.91 o 
  -4   0  25        0.39        0.83      0.36 o 
  -3   0  25       45.37       47.94      1.00 o 
  -2   0  25        2.10        1.56      0.30 o 
  -1   0  25      179.52      188.59      2.87 o 
   0   0  25      285.11      299.60      4.12 o 
   1   0  25       10.66       10.55      0.49 o 
   2   0  25      103.59       93.00      2.26 o 
   3   0  25      234.67      210.98      3.49 o 
   4   0  25      178.54      178.65      3.71 o 
  -5   1  25       95.49       95.88      3.18 o 
  -4   1  25        5.31        6.95      0.70 o 
  -3   1  25       37.25       32.03      1.33 o 
  -2   1  25      176.96      167.92      3.26 o 
  -1   1  25      132.64      126.88      2.31 o 
   0   1  25       85.49       88.45      1.64 o 
   1   1  25      159.74      149.21      2.37 o 
   2   1  25       46.61       49.84      1.18 o 
   3   1  25        7.68        8.40      0.80 o 
   4   1  25        8.52       12.58      0.95 o 
  -4   2  25       24.89       20.08      1.85 o 
  -3   2  25       29.50       22.85      1.85 o 
  -2   2  25      268.26      250.38      9.35 o 
  -1   2  25      110.43      103.92      2.95 o 
   0   2  25      253.41      264.65      6.24 o 
   1   2  25      511.74      513.15     13.59 o 
   2   2  25       24.45       28.33      1.14 o 
   3   2  25       65.77       58.30      2.07 o 
   4   2  25      263.78      282.41      8.96 o 
  -3   3  25        9.62        6.93      1.15 o 
  -2   3  25       26.84       23.55      1.85 o 
  -1   3  25       79.91       70.20      2.48 o 
   0   3  25      177.92      192.70      5.57 o 
   1   3  25      157.66      153.08      4.84 o 
   2   3  25       19.87       19.31      1.47 o 
   3   3  25       20.45       27.93      2.54 o 
  -1   4  25       14.21       11.31      1.39 o 
   0   4  25       47.62       52.17      3.23 o 
   1   4  25       79.50       85.18      4.39 o 
  -2  -4  26       62.34       56.28      2.54 o 
  -1  -4  26        6.38        6.97      0.58 o 
   0  -4  26      229.49      222.58      5.16 o 
   1  -4  26       78.79       73.04      1.74 o 
   2  -4  26       12.79        9.17      0.72 o 
  -3  -3  26        8.88        8.96      0.53 o 
  -2  -3  26      116.14      130.71      3.12 o 
  -1  -3  26        4.34        6.35      0.42 o 
   0  -3  26      188.10      198.42      3.16 o 
   1  -3  26       13.38       11.22      0.47 o 
   2  -3  26       27.10       31.15      1.06 o 
   3  -3  26       85.07       78.18      2.29 o 
  -4  -2  26       30.37       33.68      1.15 o 
  -3  -2  26       21.09       17.00      0.52 o 
  -2  -2  26       72.76       71.60      1.16 o 
  -1  -2  26      274.88      281.55      3.44 o 
   0  -2  26       67.69       67.25      1.06 o 
   1  -2  26      113.95      115.84      2.10 o 
   2  -2  26        7.38        7.80      0.51 o 
   3  -2  26      201.25      185.87      3.83 o 
   4  -2  26       85.10       94.88      4.39 o 
  -4  -1  26        6.13        8.09      0.43 o 
  -3  -1  26       24.72       25.04      0.67 o 
  -2  -1  26      594.42      595.83     10.27 o 
  -1  -1  26        1.31        2.11      0.32 o 
   0  -1  26      140.07      151.31      2.23 o 
   1  -1  26       30.78       33.81      0.73 o 
   2  -1  26       36.25       37.68      0.92 o 
   3  -1  26      103.74      119.64      2.29 o 
   4  -1  26       61.37       54.59      1.97 o 
  -5   0  26       76.06       71.75      2.00 o 
  -4   0  26       97.15       96.90      2.06 o 
  -3   0  26        2.65        1.65      0.36 o 
  -2   0  26        0.73        0.89      0.27 o 
  -1   0  26      276.50      275.42      4.40 o 
   0   0  26       18.45       14.87      0.64 o 
   1   0  26       22.10       19.72      0.64 o 
   2   0  26       91.73       96.21      1.86 o 
   3   0  26      178.88      157.68      3.02 o 
   4   0  26        6.85        9.50      0.52 o 
  -4   1  26        6.20        7.77      0.70 o 
  -3   1  26       24.30       23.50      2.08 o 
  -2   1  26      593.96      611.14     12.72 o 
  -1   1  26        1.57        3.13      0.48 o 
   0   1  26      138.47      143.20      2.56 o 
   1   1  26       29.69       32.07      0.84 o 
   2   1  26       36.25       36.82      1.26 o 
   3   1  26      102.99      119.51      2.87 o 
   4   1  26       60.89       54.47      1.90 o 
  -4   2  26       31.33       30.70      2.31 o 
  -2   2  26       73.39       73.62      5.66 o 
  -1   2  26      275.47      270.46      5.79 o 
   0   2  26       67.54       66.13      1.68 o 
   1   2  26      113.54      116.71      2.75 o 
   2   2  26        7.34        7.69      1.05 o 
   3   2  26      200.59      197.61      9.00 o 
   4   2  26       84.93       94.73      3.81 o 
  -2   3  26      113.28      116.12      6.00 o 
  -1   3  26        4.25        6.69      1.15 o 
   0   3  26      189.39      200.38      9.46 o 
   1   3  26       13.77       11.76      1.96 o 
   2   3  26       27.43       31.55      1.87 o 
   3   3  26       86.34       81.03      4.39 o 
  -2  -4  27       13.88       10.94      0.81 o 
  -1  -4  27       23.72       26.46      1.14 o 
   0  -4  27       26.38       30.22      1.05 o 
   1  -4  27        8.13        7.11      0.54 o 
  -3  -3  27       24.03       25.36      0.83 o 
  -2  -3  27       86.03       94.61      2.24 o 
  -1  -3  27       47.56       50.64      1.29 o 
   0  -3  27      113.40      119.56      2.17 o 
   1  -3  27       85.20       90.06      1.82 o 
   2  -3  27        8.98       11.35      0.87 o 
  -4  -2  27       13.10       14.44      0.82 o 
  -3  -2  27       29.79       31.52      1.01 o 
  -2  -2  27        2.68        5.30      0.29 o 
  -1  -2  27       98.27      104.47      2.07 o 
   0  -2  27        7.48        8.13      0.46 o 
   1  -2  27       84.51       80.18      2.20 o 
   2  -2  27       13.32       11.78      0.67 o 
   3  -2  27       25.66       27.50      0.99 o 
  -4  -1  27        8.15        9.13      0.45 o 
  -3  -1  27       48.44       42.54      1.13 o 
  -2  -1  27       32.11       27.96      0.87 o 
  -1  -1  27       45.23       48.86      1.21 o 
   0  -1  27       52.40       55.62      1.11 o 
   1  -1  27      112.18      117.24      1.86 o 
   2  -1  27        2.63        2.18      0.29 o 
   3  -1  27       57.34       63.16      1.77 o 
  -4   0  27       10.91       11.75      0.57 o 
  -3   0  27      202.03      201.90      5.32 o 
  -2   0  27        2.37        5.65      0.49 o 
  -1   0  27       38.61       50.41      1.26 o 
   0   0  27      250.28      234.09      3.75 o 
   1   0  27        3.55        4.14      0.49 o 
   2   0  27       17.63       22.39      0.90 o 
   3   0  27        0.24        0.28      0.35 o 
   4   0  27       88.84       78.26      3.92 o 
  -4   1  27        7.91        9.28      0.70 o 
  -3   1  27       47.22       41.48      1.59 o 
  -2   1  27       32.55       30.17      1.71 o 
  -1   1  27       44.98       49.48      1.46 o 
   0   1  27       52.43       53.46      1.29 o 
   1   1  27      109.94      109.74      2.40 o 
   2   1  27        2.72        2.10      0.73 o 
   3   1  27       57.43       60.24      6.00 o 
  -2   2  27        2.48        4.85      0.82 o 
  -1   2  27       98.06      102.27      3.75 o 
   0   2  27        7.57        7.82      1.05 o 
   1   2  27       85.12       87.00      7.73 o 
   2   2  27       12.89       11.25      1.22 o 
   3   2  27       25.11       30.93      2.54 o 
  -1   3  27       47.42       46.63      3.00 o 
   0   3  27      113.38      121.39      5.89 o 
   1   3  27       82.86       82.18      4.62 o 
   2   3  27        9.48       12.70      1.85 o 
  -1  -4  28        6.31        5.77      1.39 o 
   0  -4  28       85.28       87.03      4.39 o 
  -2  -3  28       47.81       53.21      1.35 o 
  -1  -3  28       54.34       59.26      2.38 o 
   0  -3  28      123.92      122.58      2.44 o 
   1  -3  28       15.34       13.17      0.66 o 
   2  -3  28       33.55       32.00      1.61 o 
  -3  -2  28      116.86      126.86      3.15 o 
  -2  -2  28        1.87        0.63      0.34 o 
  -1  -2  28       20.11       21.16      0.75 o 
   0  -2  28      142.39      149.33      3.77 o 
   1  -2  28      113.79      120.68      3.11 o 
   2  -2  28        1.13        1.14      0.48 o 
   3  -2  28        5.05        4.62      0.92 o 
  -4  -1  28        6.14        6.50      0.55 o 
  -3  -1  28       95.08       97.30      1.97 o 
  -2  -1  28       31.12       27.30      0.75 o 
  -1  -1  28       85.25       89.78      1.78 o 
   0  -1  28       61.19       66.66      1.22 o 
   1  -1  28       11.80       10.34      0.45 o 
   2  -1  28       77.19       84.47      1.85 o 
   3  -1  28       46.90       48.37      1.96 o 
  -4   0  28       22.75       25.68      1.31 o 
  -3   0  28       17.19       17.96      0.74 o 
  -2   0  28       69.77       55.70      1.46 o 
  -1   0  28        0.13        0.78      0.41 o 
   0   0  28        2.69        3.00      0.46 o 
   1   0  28       73.80       73.22      1.65 o 
   2   0  28      133.81      157.68      3.00 o 
   3   0  28       91.79       80.16      1.84 o 
  -4   1  28        5.99        6.93      1.15 o 
  -3   1  28       96.91       97.71      3.34 o 
  -2   1  28       31.28       25.19      1.18 o 
  -1   1  28       85.37       86.27      2.24 o 
   0   1  28       60.70       64.15      1.86 o 
   1   1  28       11.29       10.53      0.91 o 
   2   1  28       78.36       85.53      2.60 o 
   3   1  28       46.14       46.44      2.12 o 
  -3   2  28      116.79      117.38      4.50 o 
  -2   2  28        1.88        0.00      0.92 o 
  -1   2  28       19.52       22.33      1.85 o 
   0   2  28      140.33      142.23      5.06 o 
   1   2  28      114.69      118.59      5.43 o 
   2   2  28        1.14        0.69      1.15 o 
   3   2  28        5.29        3.00      1.15 o 
  -1  -3  29       73.97       65.79      3.69 o 
   0  -3  29       40.81       45.72      2.20 o 
   1  -3  29       52.91       51.46      2.10 o 
  -3  -2  29       38.05       31.63      1.85 o 
  -2  -2  29        6.35       10.46      0.89 o 
  -1  -2  29       47.98       49.70      1.31 o 
   0  -2  29        0.99        1.56      0.46 o 
   1  -2  29       34.01       33.13      1.07 o 
   2  -2  29       24.25       24.59      0.86 o 
  -3  -1  29       41.99       32.54      0.88 o 
  -2  -1  29       91.60       90.95      1.63 o 
  -1  -1  29      105.31      111.71      2.06 o 
   0  -1  29       58.16       64.87      1.29 o 
   1  -1  29        5.75        5.75      0.38 o 
   2  -1  29       72.40       77.19      1.96 o 
   3  -1  29        6.67        6.69      1.15 o 
  -3   0  29       67.74       51.93      1.93 o 
  -2   0  29       15.90       17.84      0.76 o 
  -1   0  29        2.25        1.83      0.43 o 
   0   0  29      211.56      204.72      4.02 o 
   1   0  29       11.08       13.72      0.77 o 
   2   0  29      170.28      159.27      3.36 o 
  -3   1  29       42.93       34.46      1.85 o 
  -2   1  29       91.73       88.17      4.39 o 
  -1   1  29      104.88      113.93      3.92 o 
   0   1  29       57.69       64.62      3.16 o 
   1   1  29        5.99        6.60      0.57 o 
   2   1  29       73.38       73.15      6.46 o 
  -2   2  29        5.91        9.70      1.39 o 
  -1   2  29       47.56       50.09      3.00 o 
   0   2  29        1.16        2.31      1.15 o 
   1   2  29       34.54       36.94      2.54 o 
   2   2  29       23.96       24.24      2.08 o 
  -2  -2  30        5.74        5.63      0.69 o 
  -1  -2  30        5.26        6.21      0.57 o 
   0  -2  30       48.54       44.93      1.35 o 
   1  -2  30       58.57       59.97      1.45 o 
  -2  -1  30       34.91       41.31      0.91 o 
  -1  -1  30      199.10      196.09      3.91 o 
   0  -1  30       53.71       60.02      1.42 o 
   1  -1  30        9.49        7.43      0.58 o 
   2  -1  30       33.78       30.86      2.77 o 
  -3   0  30       95.91       72.99      2.53 o 
  -2   0  30        8.33       12.61      0.84 o 
  -1   0  30       17.19       16.79      0.97 o 
   0   0  30       43.01       41.20      1.24 o 
   1   0  30       25.14       27.37      1.30 o 
   2   0  30        2.45        3.32      0.32 o 
  -2   1  30       36.49       42.45      5.31 o 
  -1   1  30      199.34      197.36      6.20 o 
   0   1  30       53.91       57.89      2.36 o 
   1   1  30        9.71        8.37      1.21 o 
   2   1  30       34.29       33.47      2.31 o 
  -1   2  30        5.03        4.39      1.15 o 
   0   2  30       49.03       42.48      2.77 o 
   1   2  30       59.08       62.10      3.46 o 
  -1  -1  31        7.47        7.92      0.58 o 
   0  -1  31       36.35       36.02      1.63 o 
   1  -1  31       19.65       21.85      1.14 o 
  -2   0  31        3.12        2.37      0.81 o 
  -1   0  31       75.20       75.29      1.90 o 
   0   0  31      114.10      113.56      2.71 o 
   1   0  31      128.21      139.96      3.23 o 
  -1   1  31        7.95        8.01      0.82 o 
   0   1  31       37.40       37.08      1.71 o 
   1   1  31       19.34       20.31      1.85 o 
                                                 
